# Supplementary material for: Genomic Prediction Using Low Density Marker Panels in Aquaculture: Performance Across Species, Traits, and Genotyping Platforms
Source: Front Genet. 2020 Feb 27;11:124. doi: 10.3389/fgene.2020.00124 (PMC7056899; doi:10.3389/fgene.2020.00124)
Supplement: Supplementary Table 2 — Individual and SNP IDs passing quality controls for each dataset. [file Table_2.xlsx]

## Sheet: individuals
individual ID passed QC
Atlantic salmon	Common carp	Sea bream	Pacific oyster
B416_00079	Carp_Off1	Sa02G09	100_F69_lv_d5.2
B416_00203	Carp_Off10	Sa02H10	101_F69_lv_d6.1
B416_00516	Carp_Off100	Sa06G06	102_F69_lv_d6.2
B416_00740	Carp_Off1000	Sa09B02	103_F69_lv_d6.3
B416_00827	Carp_Off1001	Sa14C07	104_F69_lv_d7
B416_00901	Carp_Off1002	Sa14F09	105_F10_hv_d4.1
B416_00933	Carp_Off1003	Sa03C05	106_F10_hv_d4.2
B416_00942	Carp_Off1004	Sa03D01	107_F11_hv_d4
B416_00964	Carp_Off1005	Sa04F05	108_F11_hv_d5.1
B416_00973	Carp_Off1006	Sa05F05	109_F11_hv_d5.2
B416_00976	Carp_Off1007	Sa13B02	10_F13_lv_d3
B416_01011	Carp_Off1008	Sa16G02	110_F12_hv_d4.1
B416_01013	Carp_Off1009	Sa21C08	111_F12_hv_d4.2
B416_01131	Carp_Off1011	Sa02C04	112_F12_hv_d6.1
B416_01153	Carp_Off1012	Sa16A10	113_F12_hv_d6.2
B416_01194	Carp_Off1013	Sa17D02	114_F12_hv_d6.3
B416_01204	Carp_Off1015	Sa04A08	115_F13_hv_d3.1
B416_01460	Carp_Off1016	Sa04C01	116_F13_hv_d4.1
B416_01495	Carp_Off1017	Sa10C09	117_F13_hv_d4.2
B416_01498	Carp_Off1018	Sa10D07	118_F13_hv_d4.3
B416_01542	Carp_Off102	Sa10E12	119_F13_hv_d5
B416_01596	Carp_Off1020	Sa10H03	11_F13_lv_d4.1
B416_00201	Carp_Off1022	Sa11E11	120_F13_hv_d6
B416_00250	Carp_Off1023	Sa15B06	121_F14_hv_d2
B416_00292	Carp_Off1024	Sa16G03	122_F14_hv_d3.1
B416_00309	Carp_Off1025	Sa17E10	123_F14_hv_d3.2
B416_00417	Carp_Off1026	Sa03H12	124_F14_hv_d3.3
B416_00549	Carp_Off1028	Sa04G11	125_F14_hv_d4
B416_00571	Carp_Off1029	Sa17G05	127_F15_hv_d3
B416_00700	Carp_Off103	Sa03D09	128_F15_hv_d4
B416_00799	Carp_Off1031	Sa06C10	129_F15_hv_d5
B416_00837	Carp_Off1032	Sa02A11	12_F13_lv_d4.2
B416_01110	Carp_Off1033	Sa02D08	130_F16_hv_d3
B416_01266	Carp_Off1034	Sa02D09	131_F16_hv_d4.1
B416_01378	Carp_Off1036	Sa02G01	132_F16_hv_d4.2
B416_01382	Carp_Off1037	Sa02H12	133_F16_hv_d5
B416_01490	Carp_Off1038	Sa03A06	134_F16_hv_d6
B416_01568	Carp_Off1039	Sa03G04	135_F17_hv_d5.1
B416_00229	Carp_Off104	Sa04E11	136_F19_hv_d4
B416_00322	Carp_Off1040	Sa06A09	137_F20_hv_d3.1
B416_00411	Carp_Off1041	Sa06B01	138_F20_hv_d3.2
B416_00602	Carp_Off1042	Sa06C06	139_F20_hv_d4.1
B416_00618	Carp_Off1043	Sa06H03	13_F13_lv_d5
B416_00628	Carp_Off1044	Sa07B11	140_F20_hv_d4.2
B416_00631	Carp_Off1045	Sa07E03	141_F20_hv_d4.3
B416_00641	Carp_Off1046	Sa08D10	142_F20_hv_d4.4
B416_00645	Carp_Off1047	Sa09D04	145_F21_hv_d3.1
B416_00723	Carp_Off1048	Sa09E03	146_F21_hv_d3.2
B416_00786	Carp_Off1049	Sa09E07	147_F21_hv_d3.3
B416_00788	Carp_Off105	Sa09F04	148_F21_hv_d3.4
B416_00880	Carp_Off1050	Sa10F11	149_F21_hv_d4.1
B416_00883	Carp_Off1051	Sa10G08	150_F21_hv_d4.2
B416_00893	Carp_Off1053	Sa10G10	151_F21_hv_d5.1
B416_01017	Carp_Off1054	Sa11C03	153_F21_hv_d6
B416_01114	Carp_Off1055	Sa11C04	154_F22_hv_d2
B416_01128	Carp_Off1056	Sa11F04	155_F22_hv_d3
B416_01155	Carp_Off1057	Sa11F11	156_F22_hv_d4
B416_01269	Carp_Off1058	Sa11G06	157_F22_hv_d6
B416_01316	Carp_Off1059	Sa11H02	158_F24_hv_d3.1
B416_01452	Carp_Off106	Sa12D10	159_F24_hv_d3.2
B416_01456	Carp_Off1060	Sa12E12	15_F14_lv_d5
B416_01493	Carp_Off1061	Sa13B05	160_F24_hv_d4.1
B416_01494	Carp_Off1062	Sa13C02	161_F24_hv_d4.2
B416_01514	Carp_Off1064	Sa13C05	162_F24_hv_d4.3
B416_01527	Carp_Off1065	Sa14C04	163_F24_hv_d6.1
B416_01564	Carp_Off1066	Sa14E09	164_F24_hv_d6.2
B416_00089	Carp_Off1068	Sa14G09	165_F25_hv_d3.1
B416_00258	Carp_Off1069	Sa14G11	166_F25_hv_d3.2
B416_00405	Carp_Off1071	Sa14G12	167_F25_hv_d4.1
B416_00537	Carp_Off1072	Sa15C02	168_F25_hv_d4.2
B416_00745	Carp_Off1073	Sa16A02	169_F25_hv_d4.3
B416_00848	Carp_Off1075	Sa16B04	16_F15_lv_d2
B416_00911	Carp_Off1076	Sa16H07	170_F25_hv_d5
B416_00993	Carp_Off1077	Sa17A07	171_F27_hv_d4
B416_01172	Carp_Off1078	Sa17G01	172_F27_hv_d5
B416_01225	Carp_Off108	Sa17H11	173_F30_hv_d3.1
B416_00017	Carp_Off1080	Sa03C07	174_F30_hv_d3.2
B416_00225	Carp_Off1081	Sa04D12	175_F30_hv_d4
B416_00230	Carp_Off1082	Sa07F11	176_F30_hv_d5
B416_00407	Carp_Off1085	Sa08C07	177_F31_hv_d3.1
B416_00445	Carp_Off1086	Sa08D03	178_F31_hv_d4
B416_00463	Carp_Off1088	Sa09C05	179_F31_hv_d6.1
B416_00560	Carp_Off1089	Sa16C09	17_F15_lv_d4
B416_00566	Carp_Off1090	Sa21B05	180_F31_hv_d6.2
B416_00666	Carp_Off1091	Sa02G11	181_F32_hv_d6
B416_00861	Carp_Off1092	Sa03F03	182_F35_hv_d3
B416_00878	Carp_Off1093	Sa04H01	183_F35_hv_d4
B416_00905	Carp_Off1094	Sa06F04	184_F35_hv_d5.1
B416_00908	Carp_Off1095	Sa07F05	185_F35_hv_d5.2
B416_00966	Carp_Off1096	Sa09H07	186_F35_hv_d6
B416_01033	Carp_Off1097	Sa12A09	187_F36_hv_d2.1
B416_01040	Carp_Off1098	Sa12A10	188_F36_hv_d2.2
B416_01046	Carp_Off1099	Sa12C02	189_F36_hv_d3.1
B416_01093	Carp_Off11	Sa12C10	18_F15_lv_d7
B416_01150	Carp_Off110	Sa03B01	190_F36_hv_d3.2
B416_01322	Carp_Off1100	Sa03G01	191_F36_hv_d3.3
B416_01329	Carp_Off1101	Sa03H08	192_F36_hv_d3.4
B416_01367	Carp_Off1102	Sa05D02	193_F36_hv_d3.5
B416_01391	Carp_Off1103	Sa06E08	194_F36_hv_d3.6
B416_01525	Carp_Off1104	Sa09F01	195_F36_hv_d3.7
B416_01528	Carp_Off1105	Sa11D04	196_F36_hv_d4
B416_01548	Carp_Off1106	Sa11D05	197_F36_hv_d5.1
B416_01554	Carp_Off1107	Sa15C09	198_F36_hv_d5.2
B416_01559	Carp_Off1108	Sa16F01	199_F36_hv_d5.3
B416_01593	Carp_Off1109	Sa17E05	19_F16_lv_d5
B416_00286	Carp_Off111	Sa17G07	200_F36_hv_d6.1
B416_00379	Carp_Off1111	Sa02B04	201_F36_hv_d6.2
B416_00458	Carp_Off1112	Sa03B07	202_F38_hv_d3.1
B416_00812	Carp_Off1113	Sa11B07	203_F38_hv_d3.2
B416_00869	Carp_Off1114	Sa14E11	204_F38_hv_d4.1
B416_00988	Carp_Off1115	Sa16E06	205_F38_hv_d4.2
B416_01023	Carp_Off1116	Sa17G09	206_F38_hv_d4.3
B416_01149	Carp_Off1117	Sa15F07	207_F38_hv_d4.4
B416_01175	Carp_Off1119	Sa16C04	208_F38_hv_d4.5
B416_01232	Carp_Off112	Sa16C12	209_F38_hv_d5.1
B416_01237	Carp_Off1120	Sa03E11	20_F17_lv_d6
B416_01238	Carp_Off1121	Sa06C04	210_F38_hv_d5.2
B416_01591	Carp_Off1123	Sa07C03	211_F44_hv_d3.1
B416_01600	Carp_Off1124	Sa07D06	212_F44_hv_d3.2
B416_00005	Carp_Off1125	Sa11A07	213_F44_hv_d3.3
B416_00056	Carp_Off1126	Sa11G12	214_F44_hv_d6
B416_00243	Carp_Off1127	Sa12H10	215_F44_hv_d7.1
B416_00347	Carp_Off1129	Sa14B07	216_F44_hv_d7.2
B416_00349	Carp_Off113	Sa17D05	217_F49_hv_d3
B416_00390	Carp_Off1130	Sa01C09	218_F49_hv_d4.1
B416_00455	Carp_Off1132	Sa02H03	219_F49_hv_d4.2
B416_00470	Carp_Off1133	Sa04E09	21_F17_lv_d7
B416_00531	Carp_Off1134	Sa09E11	220_F49_hv_d4.3
B416_00611	Carp_Off1136	Sa11E12	221_F49_hv_d5.1
B416_00728	Carp_Off1137	Sa15D07	222_F49_hv_d5.2
B416_00784	Carp_Off1138	Sa17A05	224_F49_hv_d6
B416_00907	Carp_Off1139	Sa17A06	225_F65_hv_d2
B416_01123	Carp_Off114	Sa01F09	226_F65_hv_d5.1
B416_01138	Carp_Off1140	Sa03E05	227_F65_hv_d5.2
B416_01141	Carp_Off1141	Sa04G08	228_F65_hv_d5.3
B416_01158	Carp_Off1142	Sa06B05	229_F65_hv_d6.1
B416_01200	Carp_Off1143	Sa07G12	22_F18_lv_d6
B416_01260	Carp_Off1144	Sa08D06	230_F65_hv_d6.2
B416_01445	Carp_Off1145	Sa09F02	231_F65_hv_d6.3
B416_01473	Carp_Off1147	Sa11E03	232_F65_hv_d7
B416_01502	Carp_Off1148	Sa11H08	233_F69_hv_d2.1
B416_01547	Carp_Off115	Sa13E06	234_F69_hv_d2.2
B416_01603	Carp_Off1150	Sa13H05	235_F69_hv_d2.3
B416_00074	Carp_Off1151	Sa14A06	236_F69_hv_d2.4
B416_00092	Carp_Off1152	Sa14D07	238_F69_hv_d2.6
B416_00117	Carp_Off1153	Sa14D08	239_F69_hv_d2.7
B416_00212	Carp_Off1154	Sa14G02	23_F19_lv_d4
B416_00310	Carp_Off1155	Sa15E01	240_F69_hv_d2.8
B416_00414	Carp_Off1156	Sa15G02	241_F69_hv_d2.9
B416_00423	Carp_Off1157	Sa18C03	242_F69_hv_d3.1
B416_00456	Carp_Off1159	Sa18H01	243_F69_hv_d3.2
B416_00503	Carp_Off116	Sa01D08	244_F69_hv_d3.3
B416_00504	Carp_Off1160	Sa03E08	245_F69_hv_d3.4
B416_01005	Carp_Off1161	Sa05B09	246_F69_hv_d3.5
B416_01222	Carp_Off1162	Sa15G08	247_F69_hv_d3.6
B416_01287	Carp_Off1163	Sa01F07	248_F69_hv_d3.7
B416_01340	Carp_Off1164	Sa02D10	249_F69_hv_d3.8
B416_01438	Carp_Off1165	Sa03C12	24_F19_lv_d6
B416_01458	Carp_Off1167	Sa03D02	250_F69_hv_d4.1
B416_01594	Carp_Off1168	Sa03G11	251_F69_hv_d4.2
B416_01610	Carp_Off1169	Sa06E06	252_F69_hv_d6
B416_00217	Carp_Off117	Sa07A11	253_F1_lv_s1
B416_00267	Carp_Off1170	Sa08G05	254_F1_lv_s2
B416_00312	Carp_Off1171	Sa09G04	255_F1_lv_s3
B416_00389	Carp_Off1172	Sa10E02	256_F1_lv_s4
B416_00400	Carp_Off1173	Sa10F10	257_F2_lv_s1
B416_00429	Carp_Off1174	Sa13E03	258_F2_lv_s2
B416_00534	Carp_Off1175	Sa17D10	259_F2_lv_s3
B416_00624	Carp_Off1176	Sa01C11	25_F20_lv_d4
B416_00638	Carp_Off1177	Sa01D11	260_F2_lv_s4
B416_00684	Carp_Off1179	Sa01E03	261_F10_lv_s1
B416_00719	Carp_Off118	Sa01H03	262_F10_lv_s2
B416_00977	Carp_Off1180	Sa01H05	263_F10_lv_s3
B416_00999	Carp_Off1181	Sa02B11	264_F10_lv_s4
B416_01048	Carp_Off1182	Sa02H11	265_F11_lv_s1
B416_01228	Carp_Off1183	Sa03B08	266_F11_lv_s2
B416_01312	Carp_Off1184	Sa03C03	267_F11_lv_s3
B416_01328	Carp_Off1185	Sa03D12	268_F11_lv_s4
B416_01347	Carp_Off1186	Sa03F04	269_F12_lv_s1
B416_01371	Carp_Off1187	Sa03F06	270_F12_lv_s2
B416_01377	Carp_Off1188	Sa03F09	271_F12_lv_s3
B416_01471	Carp_Off1189	Sa03H04	272_F12_lv_s4
B416_00001	Carp_Off119	Sa04A02	273_F13_lv_s1
B416_00055	Carp_Off1190	Sa04A05	274_F13_lv_s2
B416_00075	Carp_Off1192	Sa04B08	275_F13_lv_s3
B416_00121	Carp_Off1193	Sa04C05	276_F13_lv_s4
B416_00238	Carp_Off1194	Sa04C10	277_F14_lv_s1
B416_00316	Carp_Off1195	Sa04C11	278_F14_lv_s2
B416_00364	Carp_Off1196	Sa04D04	279_F14_lv_s3
B416_00548	Carp_Off1197	Sa04D06	27_F20_lv_d5.2
B416_00563	Carp_Off1198	Sa04E02	280_F14_lv_s4
B416_00600	Carp_Off12	Sa04H02	281_F15_lv_s1
B416_00606	Carp_Off1200	Sa04H04	282_F15_lv_s2
B416_00800	Carp_Off1201	Sa05A11	283_F15_lv_s3
B416_00864	Carp_Off1202	Sa05B05	284_F15_lv_s4
B416_00874	Carp_Off1203	Sa05C02	285_F16_lv_s1
B416_00914	Carp_Off1204	Sa05C11	286_F16_lv_s2
B416_00963	Carp_Off1205	Sa05D03	287_F16_lv_s3
B416_00998	Carp_Off1206	Sa05D06	288_F16_lv_s4
B416_01076	Carp_Off1207	Sa05D08	289_F17_lv_s1
B416_01182	Carp_Off1209	Sa05E02	28_F20_lv_d5.3
B416_01183	Carp_Off121	Sa05E08	290_F17_lv_s2
B416_01257	Carp_Off1210	Sa05G02	291_F17_lv_s3
B416_01273	Carp_Off1211	Sa06A01	292_F17_lv_s4
B416_01304	Carp_Off1212	Sa06B11	293_F18_lv_s1
B416_01357	Carp_Off1213	Sa06C09	294_F18_lv_s2
B416_01372	Carp_Off1214	Sa06D09	295_F18_lv_s3
B416_01431	Carp_Off1215	Sa06F07	296_F18_lv_s4
B416_01449	Carp_Off1216	Sa07B07	297_F19_lv_s1
B416_01474	Carp_Off1217	Sa07C11	298_F19_lv_s2
B416_01475	Carp_Off1218	Sa07E05	299_F19_lv_s3
B416_01529	Carp_Off1219	Sa07F02	29_F21_lv_d2
B416_00063	Carp_Off122	Sa07F04	300_F19_lv_s4
B416_00181	Carp_Off1220	Sa07G01	301_F20_lv_s1
B416_00211	Carp_Off1221	Sa09A09	302_F20_lv_s2
B416_00344	Carp_Off1222	Sa09B12	303_F20_lv_s3
B416_00518	Carp_Off1223	Sa09C03	304_F20_lv_s4
B416_00773	Carp_Off1224	Sa09D01	305_F21_lv_s1
B416_00785	Carp_Off1225	Sa09F05	306_F21_lv_s2
B416_00815	Carp_Off1226	Sa09F11	307_F21_lv_s3
B416_00846	Carp_Off1228	Sa09H04	308_F21_lv_s4
B416_00857	Carp_Off1229	Sa09H12	309_F22_lv_s1
B416_00888	Carp_Off123	Sa10B02	30_F21_lv_d3
B416_01191	Carp_Off1231	Sa10E08	310_F22_lv_s2
B416_01292	Carp_Off1232	Sa10G07	311_F22_lv_s3
B416_01339	Carp_Off1233	Sa11A03	312_F22_lv_s4
B416_00106	Carp_Off1234	Sa11D07	313_F23_lv_s1
B416_00126	Carp_Off1235	Sa11F06	314_F23_lv_s2
B416_00168	Carp_Off1236	Sa11F07	315_F23_lv_s3
B416_00262	Carp_Off1237	Sa11H12	316_F23_lv_s4
B416_00285	Carp_Off1238	Sa12B03	317_F24_lv_s1
B416_00293	Carp_Off124	Sa12B04	318_F24_lv_s2
B416_00467	Carp_Off1240	Sa12B12	319_F24_lv_s3
B416_00597	Carp_Off1241	Sa12D01	31_F21_lv_d4.1
B416_00776	Carp_Off1242	Sa12E09	320_F24_lv_s4
B416_00813	Carp_Off1244	Sa12E10	321_F25_lv_s1
B416_00873	Carp_Off1245	Sa12G03	322_F25_lv_s2
B416_00935	Carp_Off1246	Sa12G07	323_F25_lv_s3
B416_01031	Carp_Off1247	Sa12G08	324_F25_lv_s4
B416_01038	Carp_Off1248	Sa13A04	325_F27_lv_s1
B416_01122	Carp_Off1249	Sa13A05	326_F27_lv_s2
B416_01203	Carp_Off1250	Sa13A10	327_F27_lv_s3
B416_01209	Carp_Off1251	Sa13B04	328_F27_lv_s4
B416_01220	Carp_Off1253	Sa13D04	329_F28_lv_s1
B416_01248	Carp_Off1254	Sa13D09	32_F21_lv_d4.2
B416_01290	Carp_Off1257	Sa13D12	330_F28_lv_s2
B416_01323	Carp_Off1258	Sa13G02	331_F28_lv_s3
B416_01501	Carp_Off1259	Sa13H11	332_F28_lv_s4
B416_01589	Carp_Off126	Sa14A01	333_F30_lv_s1
B416_00036	Carp_Off1261	Sa14C10	334_F30_lv_s2
B416_00382	Carp_Off1262	Sa14D02	335_F30_lv_s3
B416_00683	Carp_Off1263	Sa14D11	336_F30_lv_s4
B416_00717	Carp_Off1264	Sa14D12	337_F31_lv_s1
B416_00797	Carp_Off1265	Sa14E04	338_F31_lv_s2
B416_00814	Carp_Off1266	Sa14E08	339_F31_lv_s3
B416_00882	Carp_Off1267	Sa14E10	33_F21_lv_d4.3
B416_01051	Carp_Off1268	Sa14F04	340_F31_lv_s4
B416_01276	Carp_Off1269	Sa15A12	341_F32_lv_s1
B416_01326	Carp_Off127	Sa15E06	342_F32_lv_s2
B416_01354	Carp_Off1270	Sa15F08	343_F32_lv_s3
B416_01355	Carp_Off1271	Sa15G03	344_F32_lv_s4
B416_01435	Carp_Off1272	Sa15H01	345_F35_lv_s1
B416_01488	Carp_Off1273	Sa16A05	346_F35_lv_s2
B416_01515	Carp_Off1274	Sa16C05	347_F35_lv_s3
B416_01557	Carp_Off1279	Sa16D04	348_F35_lv_s4
B416_00024	Carp_Off1280	Sa16E09	349_F36_lv_s1
B416_00084	Carp_Off1281	Sa16G04	34_F21_lv_d4.4
B416_00145	Carp_Off1282	Sa16H02	350_F36_lv_s2
B416_00198	Carp_Off1283	Sa17B01	351_F36_lv_s3
B416_00448	Carp_Off1284	Sa17B08	352_F36_lv_s4
B416_00460	Carp_Off1285	Sa17B11	353_F38_lv_s1
B416_00500	Carp_Off1286	Sa17D09	354_F38_lv_s2
B416_00559	Carp_Off1288	Sa17F06	355_F38_lv_s3
B416_00587	Carp_Off1289	Sa21E12	356_F38_lv_s4
B416_00621	Carp_Off129	Sa21F06	357_F41_lv_s1
B416_00646	Carp_Off1290	Sa21G12	358_F41_lv_s2
B416_00742	Carp_Off1291	Sa01G10	359_F41_lv_s3
B416_00769	Carp_Off1292	Sa02B09	35_F21_lv_d5.1
B416_00897	Carp_Off1293	Sa02C05	360_F41_lv_s4
B416_00904	Carp_Off1294	Sa03B10	361_F44_lv_s1
B416_01068	Carp_Off1295	Sa03F02	362_F44_lv_s2
B416_01184	Carp_Off1296	Sa03G10	363_F44_lv_s3
B416_01216	Carp_Off1297	Sa04B11	364_F44_lv_s4
B416_01247	Carp_Off1298	Sa06B07	365_F49_lv_s1
B416_01563	Carp_Off1299	Sa06E07	366_F49_lv_s2
B416_01581	Carp_Off13	Sa08G04	367_F49_lv_s3
B416_00088	Carp_Off1300	Sa09C01	368_F49_lv_s4
B416_00187	Carp_Off1301	Sa09D03	369_F65_lv_s1
B416_00202	Carp_Off1303	Sa09E08	36_F21_lv_d5.2
B416_00402	Carp_Off1304	Sa10A05	370_F65_lv_s2
B416_00603	Carp_Off1305	Sa10F09	371_F65_lv_s3
B416_00783	Carp_Off1306	Sa12C11	372_F65_lv_s4
B416_00842	Carp_Off1307	Sa12E03	373_F1_hv_s1
B416_00926	Carp_Off1308	Sa13E09	374_F1_hv_s2
B416_00965	Carp_Off131	Sa13F12	375_F1_hv_s3
B416_01001	Carp_Off1310	Sa13G10	376_F1_hv_s4
B416_01084	Carp_Off1311	Sa15D01	377_F2_hv_s1
B416_01134	Carp_Off1312	Sa15G10	378_F2_hv_s2
B416_01190	Carp_Off1313	Sa16H01	379_F2_hv_s3
B416_01254	Carp_Off1314	Sa17C05	37_F21_lv_d6
B416_01387	Carp_Off1316	Sa01C12	380_F2_hv_s4
B416_01398	Carp_Off1317	Sa03B11	381_F10_hv_s1
B416_01428	Carp_Off1318	Sa03D04	382_F10_hv_s2
B416_01509	Carp_Off1319	Sa03D07	383_F10_hv_s3
B416_01550	Carp_Off132	Sa03D08	384_F10_hv_s4
B416_01555	Carp_Off1320	Sa04C02	385_F11_hv_s1
B416_01573	Carp_Off1321	Sa07C07	386_F11_hv_s2
B416_01583	Carp_Off1322	Sa10D12	387_F11_hv_s3
B416_01598	Carp_Off1323	Sa10F12	388_F11_hv_s4
B416_00044	Carp_Off1324	Sa12F07	389_F12_hv_s1
B416_00057	Carp_Off1325	Sa13A08	38_F22_lv_d6
B416_00278	Carp_Off1326	Sa13C01	390_F12_hv_s2
B416_00282	Carp_Off1327	Sa13H06	391_F12_hv_s3
B416_00428	Carp_Off1328	Sa14A04	392_F12_hv_s4
B416_00509	Carp_Off1329	Sa14F10	393_F13_hv_s1
B416_00513	Carp_Off133	Sa15A06	394_F13_hv_s2
B416_00551	Carp_Off1330	Sa17B02	395_F13_hv_s3
B416_00670	Carp_Off1332	Sa21E09	396_F13_hv_s4
B416_00712	Carp_Off1334	Sa01D04	397_F14_hv_s1
B416_00735	Carp_Off1335	Sa03D05	398_F14_hv_s2
B416_00763	Carp_Off1336	Sa03D11	399_F14_hv_s3
B416_00863	Carp_Off1337	Sa06B04	3_F2_lv_d4
B416_01010	Carp_Off1338	Sa08G02	400_F14_hv_s4
B416_01042	Carp_Off1339	Sa09A03	401_F15_hv_s1
B416_01081	Carp_Off1340	Sa15F12	402_F15_hv_s2
B416_01124	Carp_Off1341	Sa15H11	403_F15_hv_s3
B416_01154	Carp_Off1342	Sa17E03	404_F15_hv_s4
B416_01168	Carp_Off1343	Sa21G08	405_F16_hv_s1
B416_01199	Carp_Off1344	Sa05E07	406_F16_hv_s2
B416_01282	Carp_Off1346	Sa10C06	407_F16_hv_s3
B416_01434	Carp_Off1347	Sa10E07	408_F16_hv_s4
B416_01465	Carp_Off1349	Sa12H06	409_F17_hv_s1
B416_01535	Carp_Off135	Sa13G01	40_F23_lv_d5.1
B416_01540	Carp_Off1350	Sa15B11	410_F17_hv_s2
B416_01587	Carp_Off1351	Sa15D09	411_F17_hv_s3
B416_00166	Carp_Off1352	Sa16A09	412_F17_hv_s4
B416_00415	Carp_Off1353	Sa16C06	413_F18_hv_s1
B416_00465	Carp_Off1354	Sa16F04	414_F18_hv_s2
B416_00554	Carp_Off1356	Sa21D05	415_F18_hv_s3
B416_00604	Carp_Off1357	Sa21G09	416_F18_hv_s4
B416_00619	Carp_Off1359	Sa01B02	417_F19_hv_s1
B416_00754	Carp_Off136	Sa01E12	418_F19_hv_s2
B416_00793	Carp_Off1360	Sa04B01	419_F19_hv_s3
B416_00832	Carp_Off1361	Sa04C12	41_F23_lv_d5.2
B416_00849	Carp_Off1362	Sa04E06	420_F19_hv_s4
B416_00858	Carp_Off1365	Sa06D06	421_F20_hv_s1
B416_00865	Carp_Off1366	Sa06G08	422_F20_hv_s2
B416_00940	Carp_Off1368	Sa06H07	423_F20_hv_s3
B416_00948	Carp_Off1369	Sa10B07	424_F20_hv_s4
B416_01095	Carp_Off137	Sa11E04	425_F21_hv_s1
B416_01236	Carp_Off1370	Sa11G02	426_F21_hv_s2
B416_01249	Carp_Off1372	Sa13A06	427_F21_hv_s3
B416_01411	Carp_Off1374	Sa13E01	428_F21_hv_s4
B416_01439	Carp_Off1375	Sa14A07	429_F22_hv_s1
B416_01463	Carp_Off1376	Sa16C11	42_F24_lv_d4.1
B416_01483	Carp_Off1377	Sa16H06	430_F22_hv_s2
B416_01561	Carp_Off1378	Sa16H12	431_F22_hv_s3
B416_01582	Carp_Off1379	Sa17B05	432_F22_hv_s4
B416_00232	Carp_Off138	Sa06F02	433_F23_hv_s1
B416_00320	Carp_Off1380	Sa09E09	434_F23_hv_s2
B416_00327	Carp_Off1381	Sa13C04	435_F23_hv_s3
B416_00440	Carp_Off1382	Sa17B07	436_F23_hv_s4
B416_00623	Carp_Off1383	Sa17B12	437_F24_hv_s1
B416_00685	Carp_Off1386	Sa17C07	438_F24_hv_s2
B416_00703	Carp_Off1387	Sa05B02	439_F24_hv_s3
B416_00830	Carp_Off1388	Sa17B09	43_F24_lv_d4.2
B416_00943	Carp_Off1389	Sa18H02	440_F24_hv_s4
B416_00970	Carp_Off139	Sa03B05	441_F25_hv_s1
B416_00981	Carp_Off1391	Sa03C06	442_F25_hv_s2
B416_01041	Carp_Off1392	Sa06A02	443_F25_hv_s3
B416_01049	Carp_Off1393	Sa10C03	444_F25_hv_s4
B416_01108	Carp_Off1394	Sa10D05	445_F27_hv_s1
B416_01303	Carp_Off1396	Sa12B11	446_F27_hv_s2
B416_01359	Carp_Off1397	Sa16H11	447_F27_hv_s3
B416_01446	Carp_Off1398	Sa17E11	448_F27_hv_s4
B416_01453	Carp_Off1399	Sa17G11	449_F28_hv_s1
B416_01599	Carp_Off14	Sa01C01	44_F24_lv_d4.3
B416_00146	Carp_Off1401	Sa01H02	450_F28_hv_s2
B416_00197	Carp_Off1402	Sa02E08	451_F28_hv_s3
B416_00244	Carp_Off1403	Sa02F10	452_F28_hv_s4
B416_00431	Carp_Off1404	Sa04C04	453_F30_hv_s1
B416_00501	Carp_Off1405	Sa04H08	454_F30_hv_s2
B416_00585	Carp_Off1407	Sa06C01	455_F30_hv_s3
B416_00701	Carp_Off1408	Sa07G04	456_F30_hv_s4
B416_00775	Carp_Off141	Sa09E04	457_F31_hv_s1
B416_00844	Carp_Off1418	Sa10A08	458_F31_hv_s2
B416_00978	Carp_Off142	Sa11B09	459_F31_hv_s3
B416_01006	Carp_Off1420	Sa12A05	45_F24_lv_d6
B416_01112	Carp_Off1421	Sa12E07	460_F31_hv_s4
B416_01187	Carp_Off1422	Sa14B06	461_F32_hv_s1
B416_01211	Carp_Off1426	Sa14D04	462_F32_hv_s2
B416_01219	Carp_Off1429	Sa14G07	463_F32_hv_s3
B416_01343	Carp_Off143	Sa15H08	464_F32_hv_s4
B416_01403	Carp_Off1430	Sa16C03	465_F35_hv_s1
B416_01480	Carp_Off1431	Sa16H04	466_F35_hv_s2
B416_00491	Carp_Off1432	Sa17D07	467_F35_hv_s3
B416_00682	Carp_Off1433	Sa21C12	468_F35_hv_s4
B416_00766	Carp_Off1435	Sa21E06	469_F36_hv_s1
B416_00887	Carp_Off1436	Sa09H06	46_F25_lv_d3.1
B416_01075	Carp_Off1437	Sa10H04	470_F36_hv_s2
B416_01096	Carp_Off1439	Sa12C12	471_F36_hv_s3
B416_01127	Carp_Off144	Sa15H02	472_F36_hv_s4
B416_01356	Carp_Off1440	Sa16D06	473_F38_hv_s1
B416_00143	Carp_Off1441	Sa02A04	474_F38_hv_s2
B416_00242	Carp_Off1443	Sa02E09	475_F38_hv_s3
B416_00520	Carp_Off1444	Sa02H01	476_F38_hv_s4
B416_00680	Carp_Off1445	Sa04F09	477_F41_hv_s1
B416_01103	Carp_Off1446	Sa05B11	478_F41_hv_s2
B416_01241	Carp_Off1447	Sa05C09	479_F41_hv_s3
B416_01335	Carp_Off1448	Sa06E03	47_F25_lv_d3.2
B416_01350	Carp_Off1449	Sa06F01	480_F41_hv_s4
B416_01423	Carp_Off145	Sa07D07	481_F44_hv_s1
B416_00160	Carp_Off1450	Sa13F02	482_F44_hv_s2
B416_00179	Carp_Off1452	Sa14A09	483_F44_hv_s3
B416_00249	Carp_Off1453	Sa14C03	484_F44_hv_s4
B416_00300	Carp_Off1454	Sa14F11	485_F49_hv_s1
B416_00319	Carp_Off1456	Sa15C06	486_F49_hv_s2
B416_00359	Carp_Off1457	Sa15E10	487_F49_hv_s3
B416_00410	Carp_Off1458	Sa17G02	488_F49_hv_s4
B416_00443	Carp_Off1459	Sa04A11	489_F65_hv_s1
B416_00454	Carp_Off146	Sa05B07	48_F25_lv_d5
B416_00535	Carp_Off1461	Sa06C05	490_F65_hv_s2
B416_00676	Carp_Off1462	Sa06H04	491_F65_hv_s3
B416_00841	Carp_Off1463	Sa07B02	492_F65_hv_s4
B416_00877	Carp_Off1464	Sa07C04	493_F1_lv_s5
B416_00925	Carp_Off1466	Sa07G03	494_F1_lv_s6
B416_00945	Carp_Off1468	Sa07H06	495_F1_lv_s7
B416_00961	Carp_Off1470	Sa11B10	496_F1_lv_s8
B416_01039	Carp_Off1471	Sa11C07	497_F2_lv_s5
B416_01125	Carp_Off1472	Sa11F03	498_F2_lv_s6
B416_01195	Carp_Off1473	Sa11F12	499_F2_lv_s7
B416_01201	Carp_Off1476	Sa13D05	49_F27_lv_d4.1
B416_01294	Carp_Off1478	Sa13E10	500_F2_lv_s8
B416_01421	Carp_Off1480	Sa13E11	501_F10_lv_s5
B416_01500	Carp_Off1482	Sa13F07	502_F10_lv_s6
B416_00167	Carp_Off1483	Sa13G07	503_F10_lv_s7
B416_00173	Carp_Off1484	Sa13H10	504_F10_lv_s8
B416_00205	Carp_Off1485	Sa15A11	505_F11_lv_s5
B416_00220	Carp_Off1487	Sa17F01	506_F11_lv_s6
B416_00553	Carp_Off1488	Sa02D04	507_F11_lv_s7
B416_00724	Carp_Off1489	Sa05D12	508_F11_lv_s8
B416_00762	Carp_Off1490	Sa05G01	509_F12_lv_s5
B416_00949	Carp_Off1491	Sa05G04	50_F27_lv_d4.2
B416_01060	Carp_Off1492	Sa06E02	510_F12_lv_s6
B416_01062	Carp_Off1493	Sa06F09	511_F12_lv_s7
B416_01072	Carp_Off1494	Sa06G02	512_F12_lv_s8
B416_01104	Carp_Off1496	Sa06H11	513_F13_lv_s5
B416_01192	Carp_Off1499	Sa07A03	514_F13_lv_s6
B416_01256	Carp_Off15	Sa07C08	515_F13_lv_s7
B416_01278	Carp_Off150	Sa07D05	516_F13_lv_s8
B416_01319	Carp_Off1500	Sa07H02	517_F14_lv_s5
B416_01397	Carp_Off1503	Sa09A11	518_F14_lv_s6
B416_01414	Carp_Off1504	Sa09G02	519_F14_lv_s7
B416_01503	Carp_Off1506	Sa10D02	51_F27_lv_d5
B416_01543	Carp_Off1507	Sa11A01	520_F14_lv_s8
B416_00059	Carp_Off1508	Sa11A02	521_F15_lv_s5
B416_00095	Carp_Off151	Sa11H03	522_F15_lv_s6
B416_00137	Carp_Off1510	Sa11H04	523_F15_lv_s7
B416_00291	Carp_Off1511	Sa12B08	524_F15_lv_s8
B416_00315	Carp_Off1512	Sa12C03	525_F16_lv_s5
B416_00540	Carp_Off1513	Sa12F03	526_F16_lv_s6
B416_00599	Carp_Off1516	Sa12F06	527_F16_lv_s7
B416_00663	Carp_Off1517	Sa12H03	528_F16_lv_s8
B416_00667	Carp_Off1518	Sa13A01	529_F17_lv_s5
B416_00820	Carp_Off152	Sa13H02	52_F27_lv_d7
B416_00909	Carp_Off1521	Sa14A12	530_F17_lv_s6
B416_00985	Carp_Off1522	Sa14B11	531_F17_lv_s7
B416_01074	Carp_Off1523	Sa14C05	532_F17_lv_s8
B416_01107	Carp_Off1524	Sa14E05	533_F18_lv_s5
B416_01289	Carp_Off1525	Sa14G03	534_F18_lv_s6
B416_01436	Carp_Off1526	Sa14H01	535_F18_lv_s7
B416_00132	Carp_Off1527	Sa14H12	536_F18_lv_s8
B416_00317	Carp_Off1528	Sa15A02	537_F19_lv_s5
B416_00433	Carp_Off1529	Sa15E07	538_F19_lv_s6
B416_00525	Carp_Off153	Sa15F02	539_F19_lv_s7
B416_00635	Carp_Off1530	Sa15F06	53_F28_lv_d5
B416_00732	Carp_Off1531	Sa15G12	540_F19_lv_s8
B416_00747	Carp_Off1532	Sa16F05	541_F20_lv_s5
B416_00755	Carp_Off1533	Sa16G07	542_F20_lv_s6
B416_00867	Carp_Off1534	Sa17C12	543_F20_lv_s7
B416_00921	Carp_Off1535	Sa17D12	544_F20_lv_s8
B416_01036	Carp_Off1536	Sa17H07	545_F21_lv_s5
B416_01132	Carp_Off1537	Sa18B01	546_F21_lv_s6
B416_01157	Carp_Off1538	Sa18C02	547_F21_lv_s7
B416_01213	Carp_Off1539	Sa18D01	548_F21_lv_s8
B416_01217	Carp_Off154	Sa21H12	549_F22_lv_s5
B416_01242	Carp_Off1540	Sa02D02	54_F28_lv_d6
B416_01506	Carp_Off1541	Sa03A02	550_F22_lv_s6
B416_01601	Carp_Off1542	Sa03A08	551_F22_lv_s7
B416_00237	Carp_Off1544	Sa04F02	552_F22_lv_s8
B416_00558	Carp_Off1547	Sa06G05	553_F23_lv_s5
B416_00565	Carp_Off1548	Sa06H09	554_F23_lv_s6
B416_01009	Carp_Off1549	Sa10B08	555_F23_lv_s7
B416_01029	Carp_Off155	Sa11C02	556_F23_lv_s8
B416_01178	Carp_Off1550	Sa11E08	557_F24_lv_s5
B416_01298	Carp_Off1551	Sa12G06	558_F24_lv_s6
B416_01330	Carp_Off1552	Sa16C07	559_F24_lv_s7
B416_01370	Carp_Off1553	Sa17E04	55_F30_lv_d3.1
B416_01455	Carp_Off1554	Sa17G03	560_F24_lv_s8
B416_01539	Carp_Off1555	Sa18B05	561_F25_lv_s5
B416_00302	Carp_Off1556	Sa04D05	562_F25_lv_s6
B416_00305	Carp_Off1557	Sa13E04	563_F25_lv_s7
B416_00365	Carp_Off1558	Sa14B03	564_F25_lv_s8
B416_00649	Carp_Off1559	Sa14G10	565_F27_lv_s5
B416_01063	Carp_Off156	Sa14H11	566_F27_lv_s6
B416_01135	Carp_Off1560	Sa16D10	567_F27_lv_s7
B416_01143	Carp_Off1561	Sa16F09	568_F27_lv_s8
B416_01160	Carp_Off1562	Sa17H05	569_F28_lv_s5
B416_01265	Carp_Off1563	Sa21H06	56_F30_lv_d3.2
B416_01291	Carp_Off1564	Sa01B05	570_F28_lv_s6
B416_01306	Carp_Off1565	Sa03A03	571_F28_lv_s7
B416_01373	Carp_Off1567	Sa12H01	572_F28_lv_s8
B416_01481	Carp_Off1568	Sa15C08	573_F30_lv_s5
B416_00111	Carp_Off1569	Sa15F03	574_F30_lv_s6
B416_00191	Carp_Off1570	Sa15G11	575_F30_lv_s7
B416_00260	Carp_Off1571	Sa17D03	576_F30_lv_s8
B416_00363	Carp_Off1572	Sa17F05	577_F31_lv_s5
B416_00819	Carp_Off1573	Sa21A06	578_F31_lv_s6
B416_00903	Carp_Off1575	Sa03E02	579_F31_lv_s7
B416_01012	Carp_Off1576	Sa09C08	57_F30_lv_d4
B416_01286	Carp_Off1578	Sa10H06	580_F31_lv_s8
B416_01566	Carp_Off1579	Sa12F02	581_F32_lv_s5
B416_00277	Carp_Off1581	Sa15C03	582_F32_lv_s6
B416_00290	Carp_Off1582	Sa01E08	583_F32_lv_s7
B416_00354	Carp_Off1585	Sa02B02	584_F32_lv_s8
B416_00749	Carp_Off1588	Sa02D03	585_F35_lv_s5
B416_00772	Carp_Off1589	Sa03D03	586_F35_lv_s6
B416_00791	Carp_Off1590	Sa03D10	587_F35_lv_s7
B416_00824	Carp_Off1591	Sa03F11	588_F35_lv_s8
B416_00840	Carp_Off1592	Sa04F01	589_F36_lv_s5
B416_00895	Carp_Off1594	Sa09A01	58_F30_lv_d5
B416_00958	Carp_Off1595	Sa09B08	590_F36_lv_s6
B416_01000	Carp_Off1596	Sa09G11	591_F36_lv_s7
B416_01015	Carp_Off1597	Sa10B04	593_F38_lv_s5
B416_01161	Carp_Off1598	Sa10E06	594_F38_lv_s6
B416_01402	Carp_Off1599	Sa12F05	595_F38_lv_s7
B416_00246	Carp_Off1601	Sa13F09	596_F38_lv_s8
B416_00637	Carp_Off1603	Sa15A08	597_F41_lv_s5
B416_00692	Carp_Off1604	Sa15B07	598_F41_lv_s6
B416_00854	Carp_Off1605	Sa15D03	599_F41_lv_s7
B416_01102	Carp_Off1606	Sa16B08	59_F30_lv_d6
B416_01126	Carp_Off1608	Sa16B11	5_F10_lv_d6
B416_01279	Carp_Off1610	Sa05G08	600_F41_lv_s8
B416_01549	Carp_Off1611	Sa06H08	601_F44_lv_s5
B416_01609	Carp_Off1612	Sa08G06	602_F44_lv_s6
B416_00027	Carp_Off1613	Sa11A04	603_F44_lv_s7
B416_00083	Carp_Off1614	Sa15B09	604_F44_lv_s8
B416_00142	Carp_Off1616	Sa15F11	605_F49_lv_s5
B416_00196	Carp_Off1617	Sa01F10	606_F49_lv_s6
B416_00224	Carp_Off1618	Sa02C03	607_F49_lv_s7
B416_00453	Carp_Off1620	Sa06D08	608_F49_lv_s8
B416_00538	Carp_Off1621	Sa08A06	609_F65_lv_s5
B416_00627	Carp_Off1622	Sa09B05	60_F31_lv_d6
B416_00698	Carp_Off1623	Sa09E10	610_F65_lv_s6
B416_00737	Carp_Off1624	Sa09G08	611_F65_lv_s7
B416_00750	Carp_Off1625	Sa10A07	612_F65_lv_s8
B416_00753	Carp_Off1626	Sa10B12	613_F1_hv_s5
B416_00779	Carp_Off1628	Sa10E05	614_F1_hv_s6
B416_00912	Carp_Off1629	Sa10E09	615_F1_hv_s7
B416_01024	Carp_Off163	Sa10E11	616_F1_hv_s8
B416_01070	Carp_Off1630	Sa11D11	617_F2_hv_s5
B416_01206	Carp_Off1631	Sa11G04	618_F2_hv_s6
B416_01309	Carp_Off1632	Sa14D06	619_F2_hv_s7
B416_01321	Carp_Off1633	Sa15B08	61_F31_lv_d7
B416_01336	Carp_Off1634	Sa16A03	620_F2_hv_s8
B416_01560	Carp_Off1635	Sa16D11	621_F10_hv_s5
B416_00451	Carp_Off1638	Sa21C07	622_F10_hv_s6
B416_00630	Carp_Off1639	Sa08G03	623_F10_hv_s7
B416_00761	Carp_Off164	Sa17C06	624_F10_hv_s8
B416_00916	Carp_Off1640	Sa21G11	625_F11_hv_s5
B416_01274	Carp_Off1641	Sa03A12	626_F11_hv_s6
B416_01368	Carp_Off1642	Sa12B07	627_F11_hv_s7
B416_01450	Carp_Off1646	Sa13B03	628_F11_hv_s8
B416_01521	Carp_Off1647	Sa14F06	629_F12_hv_s5
B416_00274	Carp_Off1648	Sa15B02	62_F32_lv_d5
B416_00449	Carp_Off165	Sa15D08	630_F12_hv_s6
B416_00681	Carp_Off1650	Sa18A02	631_F12_hv_s7
B416_00774	Carp_Off1652	Sa18G02	632_F12_hv_s8
B416_00822	Carp_Off1656	Sa02A07	633_F13_hv_s5
B416_00885	Carp_Off1657	Sa07G11	634_F13_hv_s6
B416_00894	Carp_Off1658	Sa08H11	635_F13_hv_s7
B416_01507	Carp_Off1659	Sa09A02	636_F13_hv_s8
B416_00336	Carp_Off166	Sa11B12	637_F14_hv_s5
B416_00430	Carp_Off1660	Sa17F10	638_F14_hv_s6
B416_00868	Carp_Off1661	Sa09C04	639_F14_hv_s7
B416_01008	Carp_Off1662	Sa11G05	63_F35_lv_d3
B416_01053	Carp_Off1663	Sa02A10	640_F14_hv_s8
B416_01061	Carp_Off1664	Sa03F10	641_F15_hv_s5
B416_01099	Carp_Off1666	Sa06F06	642_F15_hv_s6
B416_01197	Carp_Off1667	Sa11D01	643_F15_hv_s7
B416_01297	Carp_Off1668	Sa01H07	644_F15_hv_s8
B416_01331	Carp_Off167	Sa11B05	645_F16_hv_s5
B416_01457	Carp_Off1670	Sa11D10	646_F16_hv_s6
B416_01572	Carp_Off1672	Sa09A04	647_F16_hv_s7
B416_00069	Carp_Off1674	Sa13F04	648_F16_hv_s8
B416_00318	Carp_Off1677	Sa07H04	649_F17_hv_s5
B416_00505	Carp_Off1679	Sa12D02	64_F35_lv_d7
B416_00574	Carp_Off168	Sa16A11	650_F17_hv_s6
B416_00798	Carp_Off1680	Sa13C08	651_F17_hv_s7
B416_00855	Carp_Off1683	Sa17G08	652_F17_hv_s8
B416_00870	Carp_Off1684	Sa03A07	653_F18_hv_s5
B416_00932	Carp_Off1685	Sa08C05	654_F18_hv_s6
B416_00974	Carp_Off1688	Sa11E10	655_F18_hv_s7
B416_01085	Carp_Off169	Sa07E04	656_F18_hv_s8
B416_01091	Carp_Off17	Sa07F07	657_F19_hv_s5
B416_01129	Carp_Off170	Sa09D06	658_F19_hv_s6
B416_01231	Carp_Off172	Sa12D12	659_F19_hv_s7
B416_01258	Carp_Off173	Sa15E09	65_F36_lv_d2
B416_01479	Carp_Off174	Sa21C10	660_F19_hv_s8
B416_01484	Carp_Off175	Sa02A12	661_F20_hv_s5
B416_01492	Carp_Off176	Sa03E09	662_F20_hv_s6
B416_00133	Carp_Off177	Sa14G08	663_F20_hv_s7
B416_00284	Carp_Off178	Sa17B10	664_F20_hv_s8
B416_00298	Carp_Off179	Sa03A11	665_F21_hv_s5
B416_00330	Carp_Off18	Sa05D11	666_F21_hv_s6
B416_00375	Carp_Off180	Sa05E05	667_F21_hv_s7
B416_00398	Carp_Off181	Sa14B09	668_F21_hv_s8
B416_00437	Carp_Off182	Sa15G07	669_F22_hv_s5
B416_00439	Carp_Off183	Sa03G12	66_F36_lv_d3.1
B416_00444	Carp_Off184	Sa16E11	670_F22_hv_s6
B416_00466	Carp_Off185	Sa17C03	671_F22_hv_s7
B416_00519	Carp_Off186	Sa17C08	672_F22_hv_s8
B416_00651	Carp_Off187	Sa21G10	673_F23_hv_s5
B416_00710	Carp_Off188	Sa05H06	674_F23_hv_s6
B416_00736	Carp_Off189	Sa10C02	675_F23_hv_s7
B416_00959	Carp_Off19	Sa14B05	676_F23_hv_s8
B416_01087	Carp_Off190	Sa17H08	677_F24_hv_s5
B416_01133	Carp_Off191	Sa03H03	678_F24_hv_s6
B416_01235	Carp_Off193	Sa05B12	679_F24_hv_s7
B416_01487	Carp_Off194	Sa09C09	67_F36_lv_d3.2
B416_01534	Carp_Off195	Sa17A04	680_F24_hv_s8
B416_01537	Carp_Off196	Sa02C07	681_F25_hv_s5
B416_00002	Carp_Off197	Sa15H03	682_F25_hv_s6
B416_00102	Carp_Off199	Sa17F12	683_F25_hv_s7
B416_00136	Carp_Off2	Sa21B12	684_F25_hv_s8
B416_00154	Carp_Off20	Sa01E11	685_F27_hv_s5
B416_00208	Carp_Off200	Sa02F03	686_F27_hv_s6
B416_00235	Carp_Off207	Sa03E06	687_F27_hv_s7
B416_00288	Carp_Off209	Sa06G04	688_F27_hv_s8
B416_00306	Carp_Off21	Sa06H05	689_F28_hv_s5
B416_00346	Carp_Off213	Sa13C07	68_F36_lv_d3.3
B416_00381	Carp_Off214	Sa13G08	690_F28_hv_s6
B416_00546	Carp_Off216	Sa14B10	691_F28_hv_s7
B416_00573	Carp_Off218	Sa17E02	692_F28_hv_s8
B416_00672	Carp_Off22	Sa17E12	693_F30_hv_s5
B416_00694	Carp_Off220	Sa02F12	694_F30_hv_s6
B416_00702	Carp_Off221	Sa10H11	695_F30_hv_s7
B416_00738	Carp_Off223	Sa11E01	696_F30_hv_s8
B416_00787	Carp_Off224	Sa13E07	697_F31_hv_s5
B416_00808	Carp_Off225	Sa17A02	698_F31_hv_s6
B416_00845	Carp_Off229	Sa18B03	699_F31_hv_s7
B416_00906	Carp_Off23	Sa21C05	69_F36_lv_d3.4
B416_00969	Carp_Off230	Sa07A02	6_F11_lv_d4.1
B416_01094	Carp_Off231	Sa09B07	700_F31_hv_s8
B416_01147	Carp_Off232	Sa09F10	701_F32_hv_s5
B416_01174	Carp_Off233	Sa02C08	702_F32_hv_s6
B416_01214	Carp_Off234	Sa05G06	703_F32_hv_s7
B416_01299	Carp_Off235	Sa07F10	704_F32_hv_s8
B416_01361	Carp_Off237	Sa09G10	705_F35_hv_s5
B416_01409	Carp_Off238	Sa12C09	706_F35_hv_s6
B416_01462	Carp_Off239	Sa12E05	707_F35_hv_s7
B416_01577	Carp_Off24	Sa12H05	708_F35_hv_s8
B416_00065	Carp_Off240	Sa15D10	709_F38_hv_s5
B416_00073	Carp_Off241	Sa16B09	70_F36_lv_d5
B416_00172	Carp_Off242	Sa17C09	710_F38_hv_s6
B416_00324	Carp_Off243	Sa17C11	711_F38_hv_s7
B416_00328	Carp_Off244	Sa09H02	712_F38_hv_s8
B416_00334	Carp_Off245	Sa10B03	713_F41_hv_s5
B416_00568	Carp_Off246	Sa13C09	714_F41_hv_s6
B416_00850	Carp_Off247	Sa13E02	715_F41_hv_s7
B416_00881	Carp_Off248	Sa18A04	716_F41_hv_s8
B416_00910	Carp_Off249	Sa01C07	717_F44_hv_s5
B416_00944	Carp_Off25	Sa02E04	718_F44_hv_s6
B416_00980	Carp_Off250	Sa02F07	719_F44_hv_s7
B416_01003	Carp_Off252	Sa03F08	71_F36_lv_d6
B416_01021	Carp_Off254	Sa03H07	720_F44_hv_s8
B416_01035	Carp_Off255	Sa06A04	721_F49_hv_s5
B416_01052	Carp_Off257	Sa09H10	722_F49_hv_s6
B416_01059	Carp_Off258	Sa11B03	723_F49_hv_s7
B416_01156	Carp_Off259	Sa11G09	724_F49_hv_s8
B416_01229	Carp_Off26	Sa15B03	725_F65_hv_s5
B416_01363	Carp_Off260	Sa17C02	726_F65_hv_s6
B416_01410	Carp_Off261	Sa17E01	727_F65_hv_s7
B416_01546	Carp_Off262	Sa17E08	728_F65_hv_s8
B416_01558	Carp_Off263	Sa02D07	729_F36_hv_s5
B416_00416	Carp_Off264	Sa12G02	72_F38_lv_d2
B416_00457	Carp_Off265	Sa15C12	730_F69_lv_s1
B416_00729	Carp_Off266	Sa16G11	73_F38_lv_d4
B416_00764	Carp_Off267	Sa18G05	74_F38_lv_d5
B416_00782	Carp_Off268	Sa01C08	75_F38_lv_d6.1
B416_00794	Carp_Off269	Sa05G05	76_F38_lv_d6.2
B416_00826	Carp_Off27	Sa17F09	775_F27_lv_s9
B416_00972	Carp_Off270	Sa04B07	776_F12_hv_s9
B416_01078	Carp_Off271	Sa04F10	77_F38_lv_d6.3
B416_01083	Carp_Off272	Sa05A02	78_F44_lv_d5
B416_01113	Carp_Off273	Sa05A08	79_F44_lv_d7
B416_01341	Carp_Off274	Sa05H01	7_F11_lv_d4.2
B416_01415	Carp_Off279	Sa06G09	80_F49_lv_d4
B416_01522	Carp_Off28	Sa09C02	81_F49_lv_d5.1
B416_01530	Carp_Off280	Sa09D08	83_F49_lv_d6
B416_00273	Carp_Off281	Sa10G12	84_F65_lv_d2
B416_00434	Carp_Off284	Sa11B11	85_F65_lv_d4
B416_00536	Carp_Off285	Sa11H07	86_F69_lv_d2.1
B416_00695	Carp_Off286	Sa12A07	87_F69_lv_d2.2
B416_00759	Carp_Off287	Sa12F10	88_F69_lv_d2.3
B416_00955	Carp_Off288	Sa13H03	89_F69_lv_d3.1
B416_01069	Carp_Off289	Sa01F04	8_F11_lv_d6
B416_01089	Carp_Off29	Sa09B01	90_F69_lv_d3.2
B416_01144	Carp_Off290	Sa10G01	91_F69_lv_d3.3
B416_01185	Carp_Off291	Sa17F08	92_F69_lv_d3.4
B416_01198	Carp_Off292	Sa02E03	93_F69_lv_d3.5
B416_01243	Carp_Off293	Sa02F06	94_F69_lv_d3.6
B416_01261	Carp_Off294	Sa03F12	95_F69_lv_d3.7
B416_01538	Carp_Off296	Sa13D03	96_F69_lv_d3.8
B416_00049	Carp_Off297	Sa14F12	97_F69_lv_d4.1
B416_00150	Carp_Off298	Sa18B04	98_F69_lv_d4.2
B416_00313	Carp_Off299	Sa18F04	99_F69_lv_d5.1
B416_00447	Carp_Off3	Sa05G10	9_F13_lv_d2
B416_00687	Carp_Off30	Sa15A09
B416_00697	Carp_Off300	Sa09A07
B416_00839	Carp_Off302	Sa09D07
B416_00851	Carp_Off303	Sa21B06
B416_00934	Carp_Off304	Sa06A08
B416_01080	Carp_Off306	Sa15A03
B416_01281	Carp_Off308	Sa05B06
B416_01300	Carp_Off309	Sa05F01
B416_01386	Carp_Off31	Sa09B04
B416_01422	Carp_Off310	Sa18B02
B416_01477	Carp_Off311	Sa02H07
B416_01486	Carp_Off312	Sa03H05
B416_01597	Carp_Off313	Sa10F08
B416_00023	Carp_Off314	Sa11B06
B416_00028	Carp_Off315	Sa15C04
B416_00082	Carp_Off316	Sa02E11
B416_00186	Carp_Off317	Sa05D05
B416_00234	Carp_Off318	Sa12F08
B416_00248	Carp_Off319	Sa14H05
B416_00581	Carp_Off32	Sa21A08
B416_00652	Carp_Off320	Sa06F03
B416_00664	Carp_Off321	Sa16G10
B416_00780	Carp_Off322	Sa17H12
B416_00843	Carp_Off323
B416_00924	Carp_Off324
B416_00984	Carp_Off325
B416_01064	Carp_Off327
B416_01116	Carp_Off329
B416_01181	Carp_Off33
B416_01268	Carp_Off330
B416_01311	Carp_Off331
B416_01365	Carp_Off332
B416_01388	Carp_Off333
B416_01389	Carp_Off334
B416_01444	Carp_Off335
B416_01519	Carp_Off336
B416_01576	Carp_Off337
B416_00266	Carp_Off338
B416_00510	Carp_Off339
B416_00529	Carp_Off340
B416_00713	Carp_Off341
B416_01159	Carp_Off342
B416_01173	Carp_Off343
B416_00099	Carp_Off344
B416_00275	Carp_Off345
B416_00544	Carp_Off346
B416_00575	Carp_Off348
B416_00580	Carp_Off349
B416_00622	Carp_Off35
B416_00656	Carp_Off350
B416_00677	Carp_Off351
B416_00954	Carp_Off352
B416_01210	Carp_Off353
B416_01375	Carp_Off354
B416_01406	Carp_Off356
B416_01516	Carp_Off357
B416_01569	Carp_Off358
B416_00162	Carp_Off359
B416_00377	Carp_Off36
B416_00396	Carp_Off360
B416_00472	Carp_Off361
B416_00720	Carp_Off362
B416_00722	Carp_Off363
B416_01079	Carp_Off37
B416_01207	Carp_Off4
B416_01212	Carp_Off40
B416_01338	Carp_Off409
B416_00348	Carp_Off41
B416_00391	Carp_Off42
B416_00403	Carp_Off420
B416_00419	Carp_Off422
B416_00511	Carp_Off423
B416_00612	Carp_Off424
B416_00659	Carp_Off425
B416_00871	Carp_Off428
B416_01109	Carp_Off429
B416_01118	Carp_Off43
B416_01262	Carp_Off430
B416_01325	Carp_Off431
B416_01381	Carp_Off432
B416_01395	Carp_Off433
B416_01511	Carp_Off434
B416_01513	Carp_Off435
B416_00156	Carp_Off436
B416_00468	Carp_Off437
B416_00758	Carp_Off438
B416_01496	Carp_Off439
B416_01551	Carp_Off440
B416_00054	Carp_Off441
B416_00062	Carp_Off442
B416_00072	Carp_Off443
B416_00076	Carp_Off444
B416_00105	Carp_Off446
B416_00164	Carp_Off447
B416_00276	Carp_Off448
B416_00304	Carp_Off449
B416_00360	Carp_Off45
B416_00424	Carp_Off450
B416_00524	Carp_Off451
B416_00613	Carp_Off452
B416_00629	Carp_Off455
B416_00673	Carp_Off456
B416_00705	Carp_Off458
B416_00743	Carp_Off459
B416_00902	Carp_Off46
B416_00997	Carp_Off461
B416_01014	Carp_Off462
B416_01224	Carp_Off463
B416_01240	Carp_Off464
B416_01349	Carp_Off465
B416_01544	Carp_Off466
B416_00289	Carp_Off467
B416_00632	Carp_Off468
B416_00862	Carp_Off469
B416_01025	Carp_Off47
B416_01142	Carp_Off471
B416_01401	Carp_Off472
B416_00594	Carp_Off473
B416_00614	Carp_Off474
B416_00709	Carp_Off475
B416_00716	Carp_Off476
B416_00765	Carp_Off477
B416_00899	Carp_Off478
B416_01580	Carp_Off479
B416_00214	Carp_Off48
B416_00355	Carp_Off481
B416_00542	Carp_Off482
B416_00675	Carp_Off483
B416_00686	Carp_Off484
B416_00691	Carp_Off485
B416_00706	Carp_Off487
B416_00852	Carp_Off488
B416_00884	Carp_Off49
B416_01145	Carp_Off490
B416_01177	Carp_Off491
B416_01264	Carp_Off492
B416_01394	Carp_Off493
B416_01050	Carp_Off494
B416_01170	Carp_Off495
B416_01179	Carp_Off496
B416_01518	Carp_Off497
B416_00590	Carp_Off5
B416_01246	Carp_Off50
B416_01288	Carp_Off500
B416_00008	Carp_Off501
B416_00113	Carp_Off502
B416_00114	Carp_Off503
B416_00323	Carp_Off505
B416_00372	Carp_Off506
B416_00412	Carp_Off507
B416_00413	Carp_Off508
B416_00591	Carp_Off509
B416_00707	Carp_Off51
B416_00778	Carp_Off510
B416_00803	Carp_Off511
B416_00898	Carp_Off512
B416_00989	Carp_Off513
B416_01043	Carp_Off514
B416_01065	Carp_Off515
B416_01082	Carp_Off517
B416_01136	Carp_Off52
B416_01202	Carp_Off520
B416_01208	Carp_Off523
B416_01234	Carp_Off524
B416_01239	Carp_Off525
B416_01250	Carp_Off526
B416_01283	Carp_Off527
B416_01348	Carp_Off528
B416_01433	Carp_Off529
B416_01464	Carp_Off53
B416_00014	Carp_Off531
B416_00361	Carp_Off532
B416_00550	Carp_Off534
B416_00567	Carp_Off538
B416_00642	Carp_Off539
B416_01385	Carp_Off54
B416_01404	Carp_Off540
B416_01418	Carp_Off542
B416_01454	Carp_Off543
B416_01565	Carp_Off544
B416_00040	Carp_Off545
B416_00118	Carp_Off546
B416_00332	Carp_Off547
B416_00387	Carp_Off548
B416_00523	Carp_Off549
B416_00543	Carp_Off55
B416_00557	Carp_Off550
B416_00579	Carp_Off551
B416_00919	Carp_Off552
B416_00968	Carp_Off553
B416_00996	Carp_Off554
B416_01026	Carp_Off555
B416_01027	Carp_Off556
B416_01056	Carp_Off557
B416_01105	Carp_Off559
B416_01285	Carp_Off560
B416_01364	Carp_Off561
B416_01476	Carp_Off562
B416_00370	Carp_Off564
B416_00767	Carp_Off565
B416_00770	Carp_Off566
B416_00853	Carp_Off567
B416_00859	Carp_Off568
B416_01077	Carp_Off57
B416_01270	Carp_Off570
B416_01293	Carp_Off572
B416_01545	Carp_Off573
B416_01571	Carp_Off574
B416_00085	Carp_Off575
B416_00218	Carp_Off576
B416_00374	Carp_Off578
B416_00469	Carp_Off579
B416_00541	Carp_Off58
B416_00547	Carp_Off580
B416_00711	Carp_Off581
B416_00856	Carp_Off582
B416_00875	Carp_Off583
B416_00896	Carp_Off584
B416_01088	Carp_Off585
B416_01272	Carp_Off586
B416_00070	Carp_Off587
B416_00366	Carp_Off588
B416_00521	Carp_Off589
B416_00583	Carp_Off59
B416_00662	Carp_Off590
B416_01047	Carp_Off591
B416_01106	Carp_Off592
B416_01139	Carp_Off593
B416_01305	Carp_Off594
B416_01584	Carp_Off595
B416_00058	Carp_Off596
B416_00311	Carp_Off597
B416_00357	Carp_Off598
B416_00517	Carp_Off599
B416_00552	Carp_Off60
B416_00577	Carp_Off600
B416_00654	Carp_Off601
B416_00821	Carp_Off602
B416_00828	Carp_Off603
B416_00836	Carp_Off604
B416_00900	Carp_Off605
B416_00983	Carp_Off606
B416_00992	Carp_Off607
B416_01020	Carp_Off608
B416_01045	Carp_Off609
B416_01057	Carp_Off61
B416_01086	Carp_Off610
B416_01315	Carp_Off611
B416_01427	Carp_Off612
B416_01432	Carp_Off613
B416_01472	Carp_Off615
B416_01512	Carp_Off616
B416_00358	Carp_Off617
B416_00545	Carp_Off618
B416_00833	Carp_Off619
B416_00927	Carp_Off62
B416_00950	Carp_Off620
B416_01252	Carp_Off621
B416_01419	Carp_Off622
B416_01461	Carp_Off624
B416_01508	Carp_Off625
B416_01605	Carp_Off626
B416_00004	Carp_Off627
B416_00352	Carp_Off629
B416_00356	Carp_Off63
B416_00533	Carp_Off631
B416_00671	Carp_Off632
B416_00726	Carp_Off633
B416_00931	Carp_Off634
B416_00962	Carp_Off635
B416_00987	Carp_Off636
B416_01016	Carp_Off637
B416_01044	Carp_Off64
B416_01090	Carp_Off640
B416_01352	Carp_Off641
B416_01424	Carp_Off642
B416_01497	Carp_Off643
B416_01553	Carp_Off647
B416_00161	Carp_Off649
B416_00499	Carp_Off65
B416_00564	Carp_Off651
B416_00650	Carp_Off654
B416_00669	Carp_Off655
B416_00725	Carp_Off656
B416_00741	Carp_Off658
B416_00757	Carp_Off659
B416_00818	Carp_Off66
B416_00920	Carp_Off660
B416_00951	Carp_Off662
B416_01055	Carp_Off664
B416_01117	Carp_Off665
B416_01226	Carp_Off668
B416_01520	Carp_Off669
B416_01608	Carp_Off67
B416_00022	Carp_Off671
B416_00032	Carp_Off672
B416_00035	Carp_Off673
B416_00116	Carp_Off674
B416_00231	Carp_Off676
B416_00307	Carp_Off677
B416_00314	Carp_Off678
B416_00326	Carp_Off679
B416_00388	Carp_Off681
B416_00530	Carp_Off682
B416_00539	Carp_Off683
B416_00595	Carp_Off684
B416_00633	Carp_Off685
B416_00657	Carp_Off686
B416_00688	Carp_Off688
B416_00731	Carp_Off689
B416_00781	Carp_Off690
B416_00810	Carp_Off691
B416_00823	Carp_Off692
B416_00829	Carp_Off693
B416_00834	Carp_Off694
B416_00917	Carp_Off695
B416_00930	Carp_Off696
B416_00947	Carp_Off697
B416_00957	Carp_Off698
B416_01007	Carp_Off699
B416_01018	Carp_Off7
B416_01119	Carp_Off70
B416_01148	Carp_Off700
B416_01218	Carp_Off701
B416_01245	Carp_Off702
B416_01275	Carp_Off703
B416_01318	Carp_Off705
B416_01374	Carp_Off707
B416_01399	Carp_Off708
B416_01442	Carp_Off709
B416_01470	Carp_Off71
B416_01510	Carp_Off710
B416_01552	Carp_Off711
B416_00046	Carp_Off712
B416_00190	Carp_Off713
B416_00251	Carp_Off715
B416_00427	Carp_Off717
B416_00498	Carp_Off718
B416_00584	Carp_Off719
B416_00601	Carp_Off72
B416_00617	Carp_Off720
B416_00752	Carp_Off721
B416_00756	Carp_Off722
B416_00847	Carp_Off723
B416_00915	Carp_Off724
B416_00937	Carp_Off725
B416_00952	Carp_Off727
B416_01004	Carp_Off728
B416_01058	Carp_Off729
B416_01092	Carp_Off73
B416_01295	Carp_Off730
B416_01459	Carp_Off731
B416_01504	Carp_Off732
B416_00228	Carp_Off733
B416_00325	Carp_Off734
B416_00331	Carp_Off735
B416_00371	Carp_Off736
B416_00464	Carp_Off737
B416_00661	Carp_Off738
B416_00665	Carp_Off739
B416_00790	Carp_Off74
B416_00792	Carp_Off740
B416_00796	Carp_Off743
B416_00804	Carp_Off744
B416_00816	Carp_Off746
B416_00890	Carp_Off747
B416_00936	Carp_Off748
B416_00979	Carp_Off749
B416_01034	Carp_Off75
B416_01066	Carp_Off750
B416_01146	Carp_Off751
B416_01360	Carp_Off752
B416_01362	Carp_Off753
B416_01413	Carp_Off754
B416_00010	Carp_Off755
B416_00015	Carp_Off757
B416_00061	Carp_Off759
B416_00086	Carp_Off77
B416_00245	Carp_Off78
B416_00280	Carp_Off79
B416_00362	Carp_Off8
B416_00409	Carp_Off80
B416_00526	Carp_Off81
B416_00527	Carp_Off817
B416_00555	Carp_Off819
B416_00562	Carp_Off82
B416_00598	Carp_Off820
B416_00626	Carp_Off821
B416_00689	Carp_Off823
B416_00699	Carp_Off824
B416_00739	Carp_Off825
B416_00802	Carp_Off826
B416_01002	Carp_Off827
B416_01030	Carp_Off828
B416_01037	Carp_Off829
B416_01100	Carp_Off83
B416_01121	Carp_Off830
B416_01130	Carp_Off831
B416_01152	Carp_Off832
B416_01196	Carp_Off833
B416_01215	Carp_Off835
B416_01267	Carp_Off836
B416_01277	Carp_Off837
B416_01320	Carp_Off838
B416_01327	Carp_Off84
B416_01334	Carp_Off840
B416_01337	Carp_Off841
B416_01429	Carp_Off843
B416_01430	Carp_Off845
B416_01447	Carp_Off846
B416_00199	Carp_Off847
B416_00219	Carp_Off85
B416_00254	Carp_Off855
B416_00268	Carp_Off859
B416_00269	Carp_Off87
B416_00270	Carp_Off876
B416_00339	Carp_Off88
B416_00446	Carp_Off885
B416_00570	Carp_Off886
B416_00609	Carp_Off89
B416_00696	Carp_Off9
B416_00744	Carp_Off90
B416_00817	Carp_Off906
B416_00866	Carp_Off908
B416_00886	Carp_Off91
B416_00956	Carp_Off911
B416_00960	Carp_Off92
B416_01028	Carp_Off921
B416_01151	Carp_Off922
B416_01171	Carp_Off923
B416_01180	Carp_Off927
B416_01233	Carp_Off928
B416_01400	Carp_Off929
B416_01482	Carp_Off93
B416_01556	Carp_Off930
B416_01570	Carp_Off931
B416_01606	Carp_Off933
B416_00158	Carp_Off935
B416_00378	Carp_Off936
B416_00512	Carp_Off937
B416_00605	Carp_Off938
B416_00634	Carp_Off939
B416_00748	Carp_Off940
B416_01022	Carp_Off941
B416_01101	Carp_Off942
B416_01562	Carp_Off944
B416_00124	Carp_Off945
B416_00193	Carp_Off946
B416_00329	Carp_Off947
B416_00404	Carp_Off948
B416_00492	Carp_Off949
B416_00494	Carp_Off95
B416_00588	Carp_Off951
B416_00734	Carp_Off952
B416_00809	Carp_Off955
B416_01193	Carp_Off956
B416_01221	Carp_Off958
B416_01223	Carp_Off960
B416_01393	Carp_Off961
B416_00026	Carp_Off962
B416_00112	Carp_Off964
B416_00163	Carp_Off965
B416_00308	Carp_Off966
B416_00462	Carp_Off967
B416_00806	Carp_Off968
B416_00807	Carp_Off969
B416_00872	Carp_Off970
B416_00967	Carp_Off971
B416_00990	Carp_Off972
B416_01313	Carp_Off973
B416_01333	Carp_Off974
B416_01380	Carp_Off976
B416_01526	Carp_Off977
B416_01271	Carp_Off979
B416_01308	Carp_Off98
B416_01296	Carp_Off980
B416_01358	Carp_Off981
B416_00367	Carp_Off982
B416_00452	Carp_Off983
B416_00658	Carp_Off984
B416_00938	Carp_Off985
B416_00892	Carp_Off986
B416_00986	Carp_Off987
B416_01244	Carp_Off988
B416_00321	Carp_Off989
B416_01517	Carp_Off990
B416_00582	Carp_Off991
B416_00801	Carp_Off992
B416_00151	Carp_Off993
B416_00497	Carp_Off996
B416_01301	Carp_Off997
B416_00052	Carp_Off998
B416_00283	Carp_Off999
B416_00299
B416_00941
B416_00674
B416_00995
B416_01227
B416_01505
B416_00169
B416_00608
B416_00811
B416_00922
B416_00031
B416_00272
B416_00295
B416_00296
B416_00335
B416_00383
B416_00506
B416_00515
B416_00727
B416_00831
B416_00918
B416_00975
B416_00991
B416_01054
B416_01120
B416_01253
B416_01255
B416_01332
B416_01585
B416_00751
B416_00771
B416_01189
B416_01251
B416_00879
B416_00928
B416_00889
B416_00891
B416_00971
B416_00982
B416_00929
B416_01186
B416_00994
B416_01284
B416_00913
B416_00939
B416_01067
B416_01259
B416_01140
B416_01115
B416_01176
B416_01169
B416_01019
B416_01098
B416_01071
B416_01137
B416_01280
B416_01188
B416_01032
B416_01205
B416_01097
B416_01111
B416_01073
B416_00923
B416_00953
B416_00946
B416_00838
B416_00876
B416_00715
B416_00733
B416_00714
B416_00835
B416_00708
B416_00768
B416_00825
B416_00777
B416_00795
B416_01408
B416_01595
B416_01417
B416_01468
B416_01314
B416_01567
B416_01425
B416_01485
B416_01491
B416_01407
B416_01310
B416_01574
B416_01448
B416_01416
B416_01405
B416_01412
B416_00421
B416_01451
B416_01443
B416_01441
B416_01351
B416_01390
B416_00294
B416_00373
B416_00279
B416_00578
B416_00401
B416_00338
B416_00386
B416_00528
B416_00438
B416_00592
B416_00471
B416_00569
B416_00640
B416_00660
B416_00507
B416_00432
B416_00376
B416_00556
B416_00679
B416_00589
B416_00653
B416_00514
B416_00406
B416_00625
B416_00561
B416_00493
B416_00176
B416_00020
B416_00185
B416_00178
B416_00261
B416_00655
B416_00495
B416_00586
B416_00593
B416_00016
B416_00155
B416_00091
B416_00030
B416_00096
B416_00153
B416_00025
B416_00103
B416_00107
B416_00078
B416_00110
B416_00101
B416_00149
B416_01369
B416_01345
B416_01532
B416_01586
B416_01499
B416_01541
B416_01344
B416_01392
B416_01489
B416_01317
B416_01607
B416_01578
B416_01523
B416_01384
B416_01376
B416_01579
B416_01533
B416_01612
B416_01604
B416_01302
B416_01437
B416_01383
B416_01307
B416_01602
B416_01611
B416_01588
B416_01420
B416_01531
B416_01592
B416_00183
B416_00034
B416_00239
B416_00087
B416_00050
B416_00216
B416_00236
B416_00038
B416_00080
B416_00066
B416_00138
B416_00147
B416_00252
B416_00175
B416_00109
B416_00127
B416_00148
B416_00247
B416_00104
B416_00043
B416_00122
B416_00018
B416_00134
B416_00048
B416_00013
B416_00130
B416_00042
B416_00093
B416_00047
B416_00140
B416_00060
B416_00141
B416_00007
B416_00144
B416_00100
B416_00131
B416_00165
B416_00195
B416_00177
B416_00152
B416_00067
B416_00129
B416_00053
B416_00039
B416_00094
B416_00119
B416_00012
B416_00045
B416_00108
B416_00064
B416_00227
B416_00097
B416_00019
B416_00204
B416_00215
B416_00221
B416_00120
B416_00259
B416_00184
B416_00171
B416_00135
B416_00213
B416_00263
B416_00226
B416_00041
B416_00223
B416_00264
B416_00241
B416_00257
B416_00170
B416_00222
B416_00157
B416_00037
B416_00077
B416_00021
B416_00174
B416_00125
B416_00255
B416_00182
B416_00139
B416_00003
B416_00209
B416_00009
B416_00194
B416_00128
B416_00159
B416_00033
B416_00123
B416_00071
B416_00189
B416_00200
B416_00188
B416_00240
B416_00081
B416_00051

## Sheet: markers
SNP markers passed QC
Atlantic salmon	Common carp	Sea bream	Pacific oyster
AX-88308528	18812	snp53400	AX-169199093
AX-87910383	18432	snp77174	AX-169184837
AX-88101827	5651	snp97091	AX-168461424
AX-88219094	40321	snp65553	AX-169177535
AX-88017017	12888	snp35991	AX-169168004
AX-88243204	30818	snp2747	AX-169179889
AX-87932478	37270	snp44422	AX-169203384
AX-88112996	6050	snp72948	AX-169202370
AX-87996134	30784	snp42661	AX-169197767
AX-88088867	21216	snp43943	AX-169188391
AX-87907029	20068	snp76465	AX-169194035
AX-87989498	37152	snp96020	AX-168598639
AX-87965720	22015	snp16156	AX-169199194
AX-88167909	31000	snp79917	AX-169178852
AX-88153893	43195	snp15829	AX-169167519
AX-88104624	13143	snp26940	AX-169192167
AX-88217497	32899	snp90965	AX-165318474
AX-87965199	10520	snp72670	AX-169190198
AX-87975525	8635	snp18264	AX-169187962
AX-87876398	8634	snp16085	AX-169173935
AX-87995446	22039	snp70058	AX-169165001
AX-87941466	37084	snp29773	AX-169197666
AX-87960357	22055	snp11946	AX-169205132
AX-88019153	15298	snp43924	AX-169157636
AX-87931771	22061	snp34917	AX-169202069
AX-88244184	22063	snp5357	AX-169180643
AX-88315281	13342	snp80308	AX-169157502
AX-88198834	36116	snp25143	AX-169161491
AX-87977140	27917	snp40867	AX-168509994
AX-88301725	22098	snp4879	AX-169197865
AX-88219608	13825	snp43103	AX-169192110
AX-87972447	39658	snp78412	AX-169188441
Crit2_rs159405324	22103	snp80720	AX-168637379
Crit_rs159405324	28749	snp24936	AX-169157776
AX-88280057	25842	snp11587	AX-169199140
AX-88117069	23272	snp82405	AX-169208066
Crit2_rs159402569	39508	snp53191	AX-169175874
Crit_rs159402569	11790	snp85237	AX-169210577
AX-87883845	9692	snp96843	AX-169177382
AX-88029109	22158	snp5356	AX-169173092
AX-87900498	13920	snp60468	AX-169182401
AX-87925669	9691	snp93309	AX-169166038
AX-87959472	13931	snp42093	AX-169158243
AX-88078865	13733	snp10299	AX-169181291
AX-88143935	33450	snp6613	AX-169210490
AX-88188584	32450	snp60015	AX-169162311
AX-88094456	13984	snp71127	AX-169171272
AX-87883492	37958	snp38036	AX-168482830
AX-88237322	22109	snp13774	AX-169208638
AX-88291580	33451	snp65126	AX-169195127
AX-88216607	22123	snp85436	AX-169182960
AX-88011544	39513	snp92004	AX-169199487
AX-87882063	13841	snp58726	AX-169166971
AX-88314635	26894	snp99149	AX-165318786
AX-88205060	21447	snp76065	AX-169179950
AX-88242579	38094	snp64028	AX-165318223
AX-88290288	22170	snp12626	AX-169208890
AX-88289153	22163	snp95557	AX-169208849
AX-88139744	22164	snp43636	AX-169192536
AX-88175008	38638	snp36596	AX-168484112
AX-88059243	10001	snp75785	AX-168604842
AX-87964928	22194	snp16539	AX-169182379
AX-88008924	22197	snp52249	AX-169176948
AX-88218331	22195	snp31381	AX-169160272
AX-88076341	22196	snp5702	AX-169171052
AX-88068988	25976	snp60698	AX-169169163
AX-87977733	4327	snp29291	AX-169205333
AX-88142823	13578	snp59387	AX-169164500
AX-88239709	36830	snp56822	AX-169191517
AX-88220815	28466	snp92713	AX-169162725
AX-88173451	36831	snp40180	AX-169201291
AX-87876938	4325	snp12765	AX-168484034
AX-87923076	25476	snp51199	AX-169201201
AX-87931152	39083	snp8126	AX-169156550
AX-87988044	33908	snp9377	AX-169206672
AX-88226466	37406	snp75509	AX-169162565
AX-88128892	33909	snp88096	AX-169180136
AX-88303756	37807	snp1354	AX-169196840
AX-87981148	25474	snp34586	AX-169157718
AX-87932645	15674	snp52521	AX-169162019
AX-88252206	21631	snp44160	AX-169210560
AX-87899589	21762	snp37645	AX-169205611
AX-88220145	21285	snp8397	AX-169180561
AX-87942836	21626	snp12593	AX-169177831
AX-88139919	41608	snp28449	AX-169185838
AX-88273357	29117	snp16669	AX-169170955
AX-87954291	41496	snp24160	AX-169161208
AX-87939766	34525	snp35941	AX-169177293
AX-87974555	20586	snp36837	AX-169210635
AX-87951500	5460	snp44846	AX-169179869
AX-88118551	13680	snp7402	AX-169176339
AX-87968594	13679	snp50745	AX-168447765
AX-88280021	28446	snp60908	AX-169170460
AX-88089523	38352	snp66351	AX-169182247
AX-88094782	38353	snp87342	AX-169170166
AX-88073680	21750	snp48366	AX-169181354
AX-88200219	27736	snp68931	AX-169165990
AX-88161616	39611	snp15598	AX-169175039
AX-88119717	1084	snp31189	AX-169159865
AX-88061866	1085	snp51905	AX-169160326
AX-88213392	20400	snp7448	AX-169173244
AX-87957656	21625	snp47760	AX-169195846
AX-88185060	1087	snp93068	AX-169174749
AX-88239893	21739	snp33660	AX-169169006
AX-87901015	29955	snp31819	AX-169169270
AX-88056694	29952	snp42191	AX-169186333
AX-88158149	734	snp80629	AX-169161679
AX-87979141	29948	snp80644	AX-169173690
AX-88281730	20399	snp81464	AX-169178100
AX-88266338	4779	snp82428	AX-169193562
AX-88040659	21785	snp40669	AX-168447800
AX-88310142	10257	snp24555	AX-169198285
AX-88189026	41208	snp63293	AX-169174511
AX-87955998	715	snp86487	AX-169180158
AX-87890935	30446	snp63074	AX-169204316
AX-87934608	35187	snp77338	AX-169175983
AX-88261268	37930	snp7911	AX-168447676
AX-87992075	40691	snp76976	AX-169191310
AX-87928728	28927	snp98131	AX-169181166
AX-87957550	35186	snp70048	AX-169190957
AX-88012184	5729	snp71918	AX-169184292
AX-88306652	11283	snp8735	AX-169185321
AX-88177896	36901	snp66992	AX-169162973
AX-88185718	362	snp69574	AX-169173395
AX-88013090	11282	snp92061	AX-169156741
AX-88054260	7472	snp12700	AX-169166436
AX-88184964	34018	snp56104	AX-169190958
AX-87955647	7889	snp70545	AX-169159188
AX-88252974	4703	snp78026	AX-169195012
AX-87950241	13626	snp26268	AX-169196087
AX-88249013	28929	snp46798	AX-169204839
AX-88149916	29166	snp39859	AX-169176713
AX-87950420	22294	snp40157	AX-168447726
AX-87890867	36276	snp15672	AX-169207950
AX-88310392	10421	snp31608	AX-169158581
AX-88299241	21776	snp31520	AX-169158730
AX-88305756	4816	snp80846	AX-169177794
AX-87884331	28676	snp79863	AX-169158841
AX-88077767	12750	snp99059	AX-169156503
AX-88044010	13624	snp84364	AX-169165496
AX-87924275	27479	snp13494	AX-169205649
AX-87962394	21937	snp37198	AX-169161143
AX-88300914	38592	snp57496	AX-169198464
AX-88122074	33211	snp64638	AX-169190617
AX-87967129	21934	snp62741	AX-169177714
AX-88106841	39578	snp2449	AX-169165348
AX-88029461	13485	snp8837	AX-169157044
AX-88038859	36406	snp57113	AX-169203543
AX-87922815	27906	snp5944	AX-169166966
AX-88304715	41334	snp42003	AX-169170368
AX-88117444	6952	snp65489	AX-168481345
AX-88069322	1894	snp90410	AX-169162149
AX-88256967	33910	snp50415	AX-169194508
AX-88204870	17083	snp56884	AX-169183155
AX-88139826	32000	snp92737	AX-169174631
AX-87957039	36249	snp84417	AX-169178411
AX-88274657	11921	snp45212	AX-169183448
AX-88198593	15029	snp92537	AX-169159715
AX-87880718	28213	snp34975	AX-169167246
AX-88217253	7852	snp9879	AX-169163533
AX-88133493	7849	snp60993	AX-169182732
AX-87889974	15557	snp7484	AX-169192961
AX-88146941	13486	snp73808	AX-169166595
AX-88300037	7853	snp1579	AX-169179136
AX-88228593	33911	snp96373	AX-169197245
AX-88142615	21863	snp61797	AX-169188438
AX-88210569	28214	snp94037	AX-169168701
AX-87935955	19828	snp709	AX-169208217
AX-88067154	28223	snp38131	AX-169197235
AX-88251787	11491	snp16850	AX-169166512
AX-87976105	5532	snp47814	AX-169172563
AX-87998413	21185	snp90378	AX-169208254
AX-87982595	1950	snp9520	AX-169165437
AX-87900597	25787	snp26049	AX-169194473
AX-88274111	21978	snp64852	AX-169204855
AX-87885614	37036	snp95895	AX-169209177
AX-88083693	19829	snp34082	AX-168529065
AX-88137343	12323	snp77594	AX-169197968
AX-88307874	33891	snp83261	AX-169174183
AX-88148994	29096	snp56493	AX-169177228
AX-87977217	25786	snp64536	AX-169201495
AX-88191467	23282	snp78935	AX-169160632
AX-88168547	41507	snp90692	AX-169195889
AX-88043748	31031	snp93728	AX-169191257
AX-87938137	5095	snp9845	AX-169182758
AX-87983936	34616	snp21807	AX-169204758
AX-88305862	34073	snp47751	AX-169167432
AX-88195924	34074	snp94238	AX-168481169
AX-88105541	7438	snp88840	AX-169193078
AX-88066588	18773	snp78570	AX-169208018
AX-88120804	3583	snp9801	AX-169157161
AX-88159328	11149	snp81622	AX-169192934
AX-88035579	19563	snp18145	AX-169184407
AX-87963540	32592	snp58303	AX-169201515
AX-87972181	11726	snp27604	AX-169179976
AX-88014987	14835	snp88305	AX-169194733
AX-88086189	14834	snp47164	AX-169157825
AX-87944718	13576	snp10292	AX-169191855
AX-88133287	33972	snp82223	AX-169203483
AX-87953154	14778	snp20942	AX-169210669
AX-87965053	26368	snp92933	AX-169170988
AX-88015073	14340	snp17396	AX-169200817
AX-88308162	13573	snp39834	AX-169197197
AX-87942534	25594	snp42687	AX-169161791
AX-88175182	36376	snp62322	AX-169196987
AX-87914523	39411	snp75624	AX-169200671
AX-88268376	36697	snp33427	AX-169181815
AX-88062691	40452	snp79878	AX-168453494
AX-87906797	20870	snp80994	AX-169197092
AX-87916105	3976	snp34276	AX-169180805
AX-88047331	23632	snp20703	AX-169206361
AX-88256006	27415	snp61910	AX-169209183
Crit2_Ssa0064ECIG	33197	snp94030	AX-169177770
Crit_Ssa0064ECIG	40621	snp41737	AX-169190834
AX-88240084	2607	snp26024	AX-168529124
AX-88085376	15323	snp80987	AX-169177270
AX-88240588	7484	snp87526	AX-169184835
AX-88301655	30431	snp61311	AX-169159373
AX-88223786	40244	snp3978	AX-169203177
AX-88291801	40245	snp16043	AX-169205870
AX-87901665	4155	snp12519	AX-169196105
AX-88286952	27338	snp29072	AX-168459696
AX-88238394	7483	snp30984	AX-169184437
AX-88042358	25831	snp23932	AX-169157395
AX-88149072	27353	snp86574	AX-169199432
AX-88134244	39407	snp68049	AX-168459543
AX-87881735	27357	snp69241	AX-169157517
AX-88177443	30432	snp62328	AX-169178386
AX-88236627	33356	snp61312	AX-169159310
AX-87933767	7343	snp86213	AX-169175095
AX-88068994	32676	snp19770	AX-169157917
AX-87949468	27339	snp9982	AX-169208300
AX-88084664	6982	snp10721	AX-169185956
AX-87889357	7126	snp65991	AX-169158950
AX-88011002	32637	snp14338	AX-169202168
AX-88023451	39410	snp7713	AX-169200215
AX-88026784	26038	snp20362	AX-169163890
AX-88062426	7340	snp44538	AX-169174167
AX-88117733	40920	snp20365	AX-169172071
AX-87888346	32640	snp81341	AX-169187228
AX-88183018	34392	snp73781	AX-169157418
AX-88159166	8066	snp9348	AX-169202614
AX-88093126	16537	snp22090	AX-169177433
AX-88089509	7259	snp88939	AX-169195882
AX-88115407	41159	snp30360	AX-169169856
AX-88125052	16613	snp75801	AX-169171540
AX-87995451	34529	snp99325	AX-169175279
AX-87961180	30383	snp37024	AX-169198839
AX-87940271	36123	snp4823	AX-168459050
AX-87941346	26732	snp30526	AX-169185630
AX-88091549	38650	snp56759	AX-169172103
AX-87984613	25341	snp15722	AX-169186234
AX-88027964	7452	snp51909	AX-169170371
AX-88084685	30381	snp84523	AX-169159385
AX-88290850	35791	snp20143	AX-169157167
AX-87895663	23056	snp16552	AX-169173593
AX-88268801	7377	snp6801	AX-169185377
AX-88001314	14079	snp53875	AX-169209767
AX-88107943	30435	snp29393	AX-169168677
AX-88191963	15212	snp40790	AX-169184360
AX-87951797	18967	snp14404	AX-169159856
AX-87934004	12739	snp47871	AX-169166060
AX-88164962	8877	snp41299	AX-169202305
AX-88022982	29736	snp11262	AX-169203806
AX-87906394	30577	snp71521	AX-169194644
AX-88011304	38819	snp78483	AX-169170038
AX-88045721	12737	snp2656	AX-169202784
AX-87930251	22562	snp1780	AX-169188234
AX-87881967	24585	snp76366	AX-169183266
AX-87996974	25881	snp3617	AX-169179763
AX-88052043	29650	snp62106	AX-169178861
AX-88192237	7161	snp7648	AX-168569700
AX-87997829	36129	snp18476	AX-169167467
AX-87934889	7430	snp47357	AX-169190785
AX-88084660	7153	snp69869	AX-169184438
AX-88270399	15324	snp32395	AX-169199576
AX-87875444	7399	snp86503	AX-169196703
AX-88278568	41379	snp84548	AX-169190193
AX-88039163	5503	snp70432	AX-169165212
AX-88066696	39220	snp59591	AX-169201960
AX-88065850	5501	snp64374	AX-169199901
AX-87978347	7401	snp11763	AX-169167724
AX-87969126	7400	snp6043	AX-165318275
AX-88111910	19959	snp21152	AX-165318316
AX-88035344	16071	snp60316	AX-169157410
AX-88180356	7228	snp73791	AX-169170937
AX-88311967	14023	snp83742	AX-169176959
AX-87910863	14022	snp79898	AX-169190308
AX-88113004	22811	snp91082	AX-169165536
AX-88198000	29050	snp25050	AX-169201511
AX-88193090	26871	snp84177	AX-169175954
AX-88154913	39226	snp84840	AX-169209491
AX-88171955	38145	snp95244	AX-169187182
AX-88204340	7702	snp48152	AX-169161273
AX-88155896	29756	snp27886	AX-169189541
AX-88004316	29760	snp63593	AX-169162962
AX-88241143	29755	snp46044	AX-169173748
AX-88214116	15225	snp30629	AX-169194631
AX-88090247	7103	snp45170	AX-169169591
AX-88278179	36023	snp91984	AX-169160433
AX-88141485	36024	snp12549	AX-169202764
AX-88162583	8290	snp53572	AX-169186807
AX-87973147	7683	snp18073	AX-169192065
AX-88307479	18966	snp43986	AX-169166470
AX-87991524	40660	snp70584	AX-169190842
AX-88094384	23537	snp23685	AX-169176479
AX-87964597	7108	snp94215	AX-169197885
AX-88282176	15385	snp30845	AX-169156785
AX-87885035	39227	snp22948	AX-169174455
AX-87902165	5212	snp85098	AX-168569711
AX-88093117	7158	snp68029	AX-169199971
AX-87944637	21173	snp27574	AX-169200300
AX-88007124	23533	snp39361	AX-169198692
AX-87876720	7650	snp88054	AX-169194464
Crit2_rs159407380	26278	snp18408	AX-169188448
Crit_rs159407380	7654	snp82958	AX-169173457
AX-88171599	7197	snp53051	AX-169184721
AX-88144684	35578	snp35581	AX-168444043
AX-88289158	7167	snp80291	AX-169204304
AX-88214036	15495	snp47069	AX-169171224
AX-87916549	32546	snp61593	AX-169178031
AX-88083288	7648	snp68028	AX-169182287
AX-88135730	13548	snp28982	AX-169191987
AX-87998650	7716	snp99424	AX-169179416
AX-88108058	7734	snp14217	AX-169201087
AX-88249167	7647	snp41111	AX-168455075
AX-88287014	15386	snp87684	AX-169184129
AX-88097118	35582	snp18420	AX-169179521
AX-88174600	7706	snp52086	AX-169160096
AX-88175313	1488	snp16327	AX-169171099
AX-87989249	7128	snp76441	AX-169199128
AX-88062737	7707	snp88221	AX-169178921
AX-88121606	35587	snp67430	AX-169175832
AX-87896348	25400	snp82506	AX-169206856
AX-87922510	9655	snp15871	AX-169190928
AX-88107079	16630	snp70287	AX-169201961
AX-87999431	38690	snp88963	AX-169207304
AX-87880648	7166	snp76369	AX-169204850
AX-87920929	9779	snp61614	AX-168466321
AX-87881130	39964	snp77380	AX-169207013
AX-88262399	7606	snp44385	AX-169201895
AX-88296328	22168	snp43639	AX-169181259
AX-88060318	7557	snp8315	AX-169180721
AX-88257461	30246	snp25137	AX-169199572
AX-87933087	7625	snp93435	AX-169189625
AX-88128562	38199	snp38571	AX-169205157
AX-88162602	10324	snp6390	AX-169184382
Crit2_Ssa0096ECIG	34442	snp96239	AX-169185320
Crit_Ssa0096ECIG	26312	snp36732	AX-169195666
AX-88213351	28882	snp1364	AX-169179403
AX-87911713	7177	snp2479	AX-169209916
AX-88153302	37273	snp95937	AX-169169771
AX-87964278	1500	snp92648	AX-169171505
AX-88164903	16022	snp92015	AX-169170949
AX-87910254	35355	snp7581	AX-169194918
AX-88021739	24334	snp28279	AX-169203206
AX-88009206	7886	snp86702	AX-169172460
AX-88032786	20285	snp14164	AX-168444014
AX-88002753	24670	snp66067	AX-169185628
AX-88293545	7733	snp78809	AX-169167997
AX-88212173	29838	snp87267	AX-169205482
AX-87888752	29837	snp85395	AX-169205959
AX-88180908	26539	snp68932	AX-169195308
AX-88053516	35356	snp4438	AX-169173960
AX-88208161	26542	snp28758	AX-169159896
AX-87978089	26540	snp69356	AX-168621872
AX-87926774	38696	snp48372	AX-168621859
AX-87985442	7590	snp43396	AX-168621847
AX-88183882	10567	snp92049	AX-169165147
AX-87999752	10566	snp20900	AX-169195712
AX-88289509	7318	snp95619	AX-169164059
AX-88220994	23274	snp86736	AX-169194683
AX-88050415	7317	snp21928	AX-169180743
AX-88160291	15517	snp58484	AX-169208519
AX-88074293	7888	snp63561	AX-169175060
AX-87965365	21175	snp49915	AX-169198532
AX-88003094	21583	snp76690	AX-169197476
AX-88175537	12395	snp88592	AX-169165303
AX-87893823	25551	snp4928	AX-169177434
AX-88187990	37173	snp75371	AX-169177552
AX-88018733	7530	snp53313	AX-169173015
AX-87993824	29004	snp3736	AX-169210652
AX-88141694	29001	snp4366	AX-169173426
AX-87890609	6830	snp4882	AX-168454907
AX-88005432	12891	snp6894	AX-169173441
AX-88158640	25557	snp99454	AX-169210584
AX-87903643	25026	snp79472	AX-168504271
AX-88151925	24328	snp22423	AX-169209616
AX-87918257	8114	snp7379	AX-169188936
AX-87975567	27591	snp63229	AX-168455028
AX-88252856	28131	snp16975	AX-169182137
AX-88289734	15281	snp51691	AX-169203147
AX-88302908	15300	snp56559	AX-169205135
AX-87907132	26505	snp59744	AX-169160980
AX-88087100	25559	snp1786	AX-169194708
AX-88160524	18309	snp48900	AX-169189937
AX-88188902	26504	snp24832	AX-169204511
AX-88031404	8570	snp9171	AX-169169452
AX-88254386	32158	snp11831	AX-169188466
AX-87928755	23922	snp77940	AX-169175578
AX-88173357	27592	snp96861	AX-165318590
AX-88258218	15435	snp42281	AX-169163967
AX-88249842	15464	snp3199	AX-169182651
AX-88174271	26502	snp31945	AX-169185787
AX-87941031	32159	snp67505	AX-169204250
AX-88098102	34412	snp40353	AX-169199384
AX-88291238	2031	snp91700	AX-169189946
AX-87922122	7617	snp12577	AX-169158867
AX-88261864	39645	snp64907	AX-169183698
AX-88212059	7284	snp47473	AX-169159924
AX-88041452	41426	snp19160	AX-169160702
AX-88122018	36051	snp86379	AX-169204119
AX-88188837	34411	snp8236	AX-169161507
AX-87953209	15463	snp38399	AX-169206219
AX-87922897	24326	snp87477	AX-169202158
AX-88007966	30733	snp95474	AX-169194234
AX-88303440	34748	snp35542	AX-169163608
AX-88159998	32005	snp80072	AX-169194910
AX-88171027	24323	snp9727	AX-169207386
AX-88010598	24325	snp52705	AX-169204420
AX-88042060	2828	snp17889	AX-168453702
AX-88047118	34747	snp97434	AX-169189101
AX-88021515	34746	snp38734	AX-169186488
AX-87948568	9330	snp32940	AX-169205983
AX-87924586	6810	snp70401	AX-168453833
AX-88080921	26282	snp86285	AX-169190692
AX-87987799	1284	snp21298	AX-169196548
AX-87929636	15486	snp47557	AX-169163642
AX-88200578	7744	snp51005	AX-169163270
AX-87880098	31845	snp8982	AX-169175684
AX-88208079	39965	snp11801	AX-169209985
AX-87999944	34410	snp27295	AX-169168996
AX-88242657	39531	snp60714	AX-169186026
AX-88290224	27043	snp68054	AX-169164836
AX-88247507	31846	snp97530	AX-168453838
AX-87876240	20680	snp22733	AX-169168907
AX-88232612	15478	snp25058	AX-169195701
AX-88040347	7292	snp44107	AX-169183222
AX-87920854	27042	snp48725	AX-169200756
AX-88140997	30910	snp99591	AX-169201635
AX-88003462	26283	snp15527	AX-169208948
AX-87900356	20034	snp64305	AX-169186056
AX-88257426	8143	snp66772	AX-169168962
AX-88127511	26583	snp60892	AX-169195167
AX-88223798	13496	snp67739	AX-169197053
AX-87910432	7112	snp32441	AX-168467872
AX-87922362	30915	snp89461	AX-169195569
AX-88022177	29763	snp75747	AX-169190256
AX-87899029	8140	snp35128	AX-169162231
AX-88208439	8144	snp45248	AX-169185052
AX-88231164	8145	snp27476	AX-169193874
AX-88233023	18949	snp73222	AX-169209235
AX-88091265	25668	snp81667	AX-169192318
AX-87952475	18956	snp47548	AX-169193522
AX-88043241	3998	snp52129	AX-169196179
AX-88101017	34128	snp11462	AX-169204842
AX-87921987	15222	snp29551	AX-169161881
AX-88009559	15519	snp27390	AX-169203322
AX-88164230	29764	snp60045	AX-169205184
AX-88105813	29775	snp35139	AX-169176962
AX-87956252	15235	snp45511	AX-169209493
AX-88062906	29043	snp59824	AX-169167838
AX-88083374	29042	snp91144	AX-169171155
AX-88251696	22810	snp99641	AX-169174213
AX-88299159	9132	snp11636	AX-169159740
AX-88132613	7331	snp24990	AX-169193790
AX-87905666	23676	snp19008	AX-165319037
AX-88043861	7332	snp21546	AX-169200365
AX-88019590	37013	snp27250	AX-169172129
AX-87935691	23675	snp65488	AX-169204744
AX-88029486	27727	snp80912	AX-169174882
AX-88124580	36132	snp24203	AX-169193064
AX-88016137	15285	snp16876	AX-169170839
AX-88281297	25330	snp26727	AX-169190461
AX-88084023	26912	snp9887	AX-169196424
AX-87978899	25335	snp33972	AX-169179345
AX-88181588	7387	snp11060	AX-169165328
AX-87919439	7385	snp82066	AX-169189358
AX-87927212	9525	snp4155	AX-169160770
AX-88070303	7390	snp86569	AX-169184072
AX-88266704	3499	snp63109	AX-169188252
AX-87911359	17342	snp11416	AX-169206578
AX-87966303	39124	snp92261	AX-169185108
AX-88211611	41048	snp86994	AX-168479733
AX-87881348	5364	snp4326	AX-169170841
AX-88031235	15370	snp91399	AX-169157101
AX-88220380	5655	snp43970	AX-169173070
AX-88135819	30589	snp92692	AX-169209499
AX-87898149	20257	snp41158	AX-168479790
AX-88217036	41413	snp84678	AX-169203919
AX-88298818	20255	snp94559	AX-169180776
AX-87975508	17343	snp61674	AX-169168456
AX-87920642	9522	snp72407	AX-169198225
AX-87877565	5658	snp92068	AX-169208470
AX-88142707	14081	snp55825	AX-169177406
AX-88100467	24844	snp64126	AX-169193528
AX-88170982	14420	snp61106	AX-169165670
AX-88123642	14418	snp79405	AX-169200428
AX-87923690	21445	snp70045	AX-169161239
AX-87919232	15270	snp35584	AX-169190689
AX-87961375	15260	snp16414	AX-169166195
AX-88077674	27288	snp85733	AX-169158709
AX-88271523	33328	snp57740	AX-169187045
AX-88165619	15261	snp94198	AX-169208334
AX-87926513	14413	snp76700	AX-169193868
AX-88039995	39821	snp26130	AX-169158506
AX-87892759	30003	snp96887	AX-169199652
Crit2_rs159401985	39817	snp25015	AX-169173517
Crit_rs159401985	1759	snp34528	AX-169181984
AX-88105595	7460	snp73237	AX-169200513
AX-88172168	15258	snp14101	AX-169181729
AX-88176280	40841	snp2308	AX-169185981
AX-87909808	8162	snp2041	AX-169174700
AX-88052728	15305	snp28251	AX-169200052
AX-88179124	15302	snp37735	AX-169158866
AX-88107951	8161	snp97707	AX-169193503
AX-88229704	8946	snp39861	AX-169163733
AX-88087711	31460	snp89064	AX-169157678
AX-87909085	31457	snp4468	AX-169182406
AX-88145430	8948	snp15449	AX-169194539
AX-88284543	7473	snp43728	AX-169186224
AX-88149438	2246	snp89975	AX-169177820
AX-87978434	41070	snp94337	AX-169197614
AX-88107882	7822	snp56902	AX-169207289
AX-88262367	15361	snp58177	AX-169180620
AX-88183533	39114	snp24070	AX-169162780
AX-87911128	38321	snp98310	AX-169181245
AX-88051655	40968	snp35416	AX-169168137
AX-88034561	41782	snp61286	AX-169209971
AX-88187824	15625	snp18412	AX-169192393
AX-87951530	26007	snp45754	AX-169166127
AX-88018085	26006	snp76623	AX-169158520
AX-87902430	6123	snp22717	AX-169158439
AX-88265754	23826	snp56064	AX-169160475
AX-88148768	15476	snp9831	AX-169170740
AX-88197133	15624	snp36913	AX-169194123
AX-87923607	7474	snp44830	AX-169202988
AX-87971563	469	snp58524	AX-165318329
AX-88002551	31461	snp2995	AX-165319000
AX-88104228	15303	snp7118	AX-169174261
AX-88291631	6122	snp9994	AX-169177091
AX-88180797	41783	snp54214	AX-169173223
AX-88086638	41781	snp42391	AX-169191357
Crit2_rs159407700	3859	snp53123	AX-169194428
Crit_rs159407700	32030	snp5949	AX-169200936
AX-88039586	15271	snp87962	AX-169185591
AX-88078077	32029	snp85672	AX-169162894
AX-87909554	40616	snp78827	AX-169208197
AX-88229068	472	snp8242	AX-169201245
AX-88311429	15475	snp4656	AX-169200806
AX-88243013	15243	snp82701	AX-169180813
AX-88003176	27687	snp67328	AX-169168883
AX-88175492	28274	snp52309	AX-169187112
AX-88128987	25002	snp93014	AX-169177568
AX-88059987	15503	snp63182	AX-169170735
AX-88096146	31726	snp61577	AX-169194033
AX-87920849	7296	snp27686	AX-169185167
AX-87912991	7295	snp66341	AX-169166950
AX-87899186	34488	snp66907	AX-169185837
AX-88298782	18534	snp80795	AX-169179491
AX-88208627	41611	snp88725	AX-169209297
AX-87928628	21147	snp86916	AX-169201133
AX-88097920	14344	snp34253	AX-169196803
AX-88279022	30513	snp13917	AX-169164056
AX-88158968	24828	snp30008	AX-169184645
AX-87921815	40002	snp83574	AX-169169604
AX-88248747	32970	snp4905	AX-169163818
AX-88003616	7517	snp95743	AX-169193714
AX-87891434	31029	snp25596	AX-169193573
AX-87886257	20659	snp89285	AX-169171442
AX-88247359	4875	snp26633	AX-169162468
AX-88186652	31194	snp20331	AX-169198903
AX-88278130	19009	snp61929	AX-169182120
AX-87957602	15266	snp89001	AX-169161042
AX-88298645	35988	snp91554	AX-169162206
AX-87875574	29683	snp48485	AX-169195533
AX-88280205	37500	snp6833	AX-169182337
AX-88043670	14253	snp4215	AX-169210155
AX-88222050	2004	snp19156	AX-169184904
AX-88252128	6851	snp51494	AX-168501289
AX-88124018	30227	snp27030	AX-168501358
AX-88033425	6853	snp65521	AX-169183019
AX-87897052	9942	snp82168	AX-169205689
AX-88140561	14355	snp9214	AX-169160983
AX-88095004	35488	snp48122	AX-169157132
AX-88196341	38816	snp42852	AX-169200876
AX-87881756	24152	snp36993	AX-169165695
AX-88006159	39707	snp1589	AX-169164102
AX-88073632	7455	snp57123	AX-168639803
AX-88105121	13633	snp88842	AX-169202477
AX-88025832	13655	snp76859	AX-169158916
AX-88213633	30351	snp70338	AX-169200034
AX-87906240	13126	snp59164	AX-169182652
AX-88276116	21351	snp30989	AX-169209727
AX-88242795	22875	snp16149	AX-169209976
AX-88121490	37980	snp36652	AX-169208272
AX-88238254	22177	snp91634	AX-169181081
AX-88236489	6465	snp94131	AX-169157424
AX-88250399	37979	snp31929	AX-169191715
AX-88125063	21098	snp51857	AX-169194411
AX-88080513	22084	snp45782	AX-169177976
AX-87919171	7457	snp94293	AX-169196454
AX-88046246	37953	snp31688	AX-165318356
AX-87896172	13918	snp65810	AX-169196556
AX-87933278	21107	snp75991	AX-169184308
AX-88124593	22081	snp66507	AX-169180300
AX-88058178	22173	snp16704	AX-169172292
AX-88059186	36176	snp21101	AX-169207860
AX-88143450	36177	snp63703	AX-169201857
AX-87938594	19456	snp87412	AX-169162390
AX-88076551	36173	snp30244	AX-169188624
AX-88112136	37110	snp15692	AX-165318540
AX-88118513	2494	snp23347	AX-169201823
AX-88312940	10194	snp16040	AX-169157481
AX-88232814	36166	snp78057	AX-169185987
AX-88218991	21655	snp41231	AX-169162866
AX-88110055	36171	snp23298	AX-169168062
AX-87978917	37968	snp49443	AX-169196716
AX-88312752	2491	snp66789	AX-169168113
AX-88108381	19455	snp77108	AX-169170521
AX-88147320	2493	snp13219	AX-169185645
AX-88265972	27960	snp55068	AX-168635557
AX-88114464	33200	snp62142	AX-169197042
AX-88039160	35126	snp17554	AX-169192592
AX-88266155	22126	snp21820	AX-169192721
AX-87882687	14026	snp41144	AX-169185478
Crit2_Ssa0202ECIG	20826	snp15939	AX-169208212
Crit_Ssa0202ECIG	14018	snp80810	AX-169209728
AX-87982652	11009	snp76390	AX-169202850
AX-88203799	34858	snp33979	AX-169195763
AX-88297832	35061	snp41383	AX-169175669
AX-88100456	10195	snp71346	AX-169197123
AX-88140131	14030	snp49048	AX-169196966
AX-88256874	29076	snp37930	AX-168556234
AX-87950630	38053	snp9130	AX-168556240
AX-88203090	13399	snp17178	AX-169164002
AX-88036740	14032	snp78404	AX-169192074
AX-88134864	24362	snp3315	AX-165318541
AX-87889164	35060	snp4341	AX-169182266
AX-88186012	27958	snp3619	AX-169167047
AX-88027405	21612	snp60161	AX-169181155
AX-88255035	21616	snp56430	AX-169207364
AX-88077361	21617	snp25083	AX-165318538
AX-87958092	35056	snp65929	AX-165318716
AX-87921418	17874	snp56322	AX-169163374
AX-88085028	21613	snp99005	AX-169166500
AX-88027047	22082	snp18394	AX-169169910
AX-88042759	37499	snp47084	AX-168507777
AX-88068409	37498	snp28070	AX-169186379
AX-87930827	930	snp53115	AX-169173568
AX-87976857	13534	snp76983	AX-169207898
AX-88279376	41492	snp94742	AX-169190272
AX-88229316	21614	snp22757	AX-169162629
AX-88103549	34859	snp16535	AX-168562255
AX-88117654	20620	snp74362	AX-169174721
AX-88267272	9411	snp59238	AX-169167814
AX-88047701	40079	snp97678	AX-169169608
AX-88261927	38724	snp91108	AX-169168599
AX-88305497	38713	snp63690	AX-169192937
AX-87933110	21737	snp8926	AX-169205289
AX-88034342	29114	snp15725	AX-169203102
AX-88104757	35037	snp56291	AX-169175683
AX-87995868	20237	snp46339	AX-168445708
AX-88233213	28980	snp3945	AX-169163403
AX-88135698	21736	snp61071	AX-169193272
AX-88316070	34067	snp86076	AX-169171676
AX-88066753	18361	snp68971	AX-169188374
AX-87902919	11720	snp65358	AX-169173379
AX-88003015	1093	snp61199	AX-169209182
AX-87889057	21754	snp97698	AX-169168551
AX-88092224	41491	snp76171	AX-169208528
AX-88194072	38721	snp58795	AX-168508265
AX-88261799	38725	snp87089	AX-169160791
AX-88117629	13662	snp92895	AX-168508250
AX-88313659	18157	snp44823	AX-169181979
AX-88252981	20612	snp26619	AX-169177876
AX-88095615	21734	snp81648	AX-169209568
AX-87971231	16556	snp14106	AX-168539227
AX-88036441	23987	snp25589	AX-169199279
AX-88228910	17067	snp28969	AX-169199019
AX-88202504	18163	snp52527	AX-168539246
AX-88073464	38735	snp77103	AX-169184152
AX-88026120	35038	snp64460	AX-169200993
AX-88236351	25978	snp63927	AX-168561148
AX-88021198	18698	snp51395	AX-169168404
AX-88008755	18362	snp14793	AX-169189217
AX-88094302	16305	snp27777	AX-169159288
AX-87906470	32755	snp63643	AX-169161757
Crit2_rs159405837	32759	snp1220	AX-169178308
Crit_rs159405837	28935	snp24329	AX-169180451
AX-88150729	30104	snp13946	AX-169208303
AX-88237691	24066	snp56004	AX-169192617
AX-88187925	30103	snp35085	AX-168638392
AX-88063075	14631	snp55606	AX-169165146
AX-88216984	29477	snp28229	AX-169196953
AX-88119369	21765	snp95772	AX-169167182
AX-88076804	32746	snp690	AX-169186383
AX-88249951	38356	snp21381	AX-169171045
AX-88247376	13704	snp90098	AX-169193512
AX-88047031	12932	snp50573	AX-169182967
AX-88006868	35520	snp47485	AX-169175988
AX-88223423	21870	snp17928	AX-169158870
AX-87962862	33502	snp88319	AX-169185284
AX-88219441	33270	snp15181	AX-169163046
AX-88039651	9283	snp38009	AX-169201069
AX-88156415	17267	snp84937	AX-169157163
AX-88008586	6054	snp87514	AX-169206447
AX-88271610	4108	snp12905	AX-169200092
AX-87956713	21777	snp27374	AX-169164782
AX-88289707	15520	snp12850	AX-169186068
AX-87982315	3637	snp8555	AX-169183068
AX-87921893	22074	snp29774	AX-169162267
AX-87931818	13560	snp82115	AX-169179363
AX-88130205	36516	snp62261	AX-169167316
AX-88246407	41343	snp84313	AX-169205726
AX-88244156	39102	snp45893	AX-169160950
AX-88314939	3386	snp59767	AX-169195507
AX-88116916	40576	snp43277	AX-169176182
AX-88311874	21943	snp45026	AX-169209548
AX-87896390	33499	snp58830	AX-169187076
AX-88285053	21942	snp39158	AX-169205319
AX-88216067	8524	snp5355	AX-169180446
AX-87887956	39103	snp32265	AX-169162950
AX-87990609	39631	snp59795	AX-169176305
AX-88052108	21022	snp57357	AX-169192152
AX-88035655	21771	snp80587	AX-169196285
AX-87933858	12953	snp20785	AX-169193179
AX-88191470	13559	snp87485	AX-169167202
AX-88058293	21798	snp28910	AX-169191460
AX-88174078	13271	snp50565	AX-169189729
AX-88252744	38162	snp76143	AX-169201599
AX-88152144	31141	snp72343	AX-168593604
AX-87898235	32121	snp23563	AX-169165253
AX-87894256	27424	snp60009	AX-169196868
AX-88219118	21933	snp13829	AX-169182409
AX-87879335	13488	snp5191	AX-169181061
AX-88104069	34887	snp79987	AX-169160239
AX-88096739	12496	snp82059	AX-169205629
AX-87894936	19246	snp97907	AX-169198104
AX-88084803	33501	snp23696	AX-169162130
AX-87959777	34986	snp70945	AX-169168083
AX-87896546	31104	snp58738	AX-169171378
AX-88095924	39630	snp62114	AX-169175551
AX-88293319	35650	snp51281	AX-169199900
AX-88293150	37085	snp84165	AX-169206954
AX-88235808	34984	snp23420	AX-169188031
AX-87895029	5295	snp41270	AX-169210235
AX-87878651	24570	snp19619	AX-169202956
AX-87942165	21778	snp38101	AX-169182940
AX-88269323	34737	snp35150	AX-169164632
AX-87976581	40379	snp93622	AX-169162779
AX-88123954	4348	snp69371	AX-169178891
AX-88036637	21976	snp79416	AX-169156588
AX-88175583	21803	snp81200	AX-169159287
AX-88188105	13603	snp34756	AX-169209703
AX-88162300	6138	snp91823	AX-169191884
AX-87971294	13752	snp42134	AX-169208690
AX-87897368	41354	snp37596	AX-169176972
AX-87903453	23559	snp10471	AX-169174772
AX-87918001	38159	snp14965	AX-169209723
AX-88287037	19590	snp11982	AX-169181006
AX-88034587	6130	snp28150	AX-169190809
AX-87953605	40593	snp90972	AX-169188537
AX-88234568	12846	snp80467	AX-169173715
AX-88022666	27823	snp14741	AX-169158994
AX-88299428	2613	snp28154	AX-169195084
AX-88174266	21207	snp59434	AX-169181583
AX-87909379	6112	snp56435	AX-169165775
AX-87886532	24022	snp43198	AX-169201977
AX-88274593	7094	snp38864	AX-169169781
AX-88130463	15085	snp2969	AX-169176301
AX-88002619	7644	snp68953	AX-169204749
AX-87874820	9426	snp52856	AX-169170728
AX-88232248	9427	snp53444	AX-169180338
AX-88056424	7753	snp70018	AX-169190876
AX-87932887	35085	snp99697	AX-169208888
AX-88287734	14762	snp92096	AX-169192740
AX-88035057	28589	snp65188	AX-169193472
AX-88004823	28590	snp75193	AX-169201409
AX-88255580	14924	snp62572	AX-168557487
AX-87992613	28587	snp40530	AX-169179647
AX-88023940	14858	snp9816	AX-169207158
AX-88008871	13462	snp54306	AX-169205669
AX-88212605	14833	snp6488	AX-169157617
AX-87894763	36792	snp80026	AX-169179603
AX-87960768	1909	snp52362	AX-169193321
AX-88094832	2670	snp27470	AX-169207462
AX-87894904	39543	snp39186	AX-169176262
AX-88295321	13784	snp58147	AX-169181930
AX-88159689	13783	snp565	AX-169195266
AX-88109802	14920	snp63971	AX-169208745
AX-88088980	26022	snp87702	AX-165318891
AX-88006981	26023	snp80683	AX-168445303
AX-88008859	23136	snp28957	AX-169200105
AX-88178509	11234	snp35165	AX-169178717
AX-88241376	24718	snp30891	AX-169168424
AX-88108626	27020	snp55369	AX-169204045
AX-87956199	41485	snp44016	AX-169179100
AX-87987164	30714	snp73059	AX-169173129
AX-87898302	36837	snp64978	AX-169183865
AX-88148534	18067	snp52603	AX-169174946
AX-88123153	18066	snp64747	AX-169186409
AX-88140479	30715	snp60656	AX-169199086
AX-88203776	17995	snp37853	AX-169156828
AX-88312367	21829	snp36415	AX-169164266
AX-88011846	30716	snp48046	AX-168524939
AX-88070652	30731	snp2958	AX-169205399
AX-87927573	18182	snp3263	AX-168635679
AX-88108590	35049	snp72978	AX-169159901
AX-88078694	37826	snp98539	AX-169202388
AX-88276616	7213	snp26302	AX-169169181
AX-88069932	7212	snp18311	AX-169160727
AX-88231380	23649	snp68949	AX-169181701
AX-88054338	29618	snp51088	AX-169182437
AX-88154455	38173	snp68242	AX-169199269
AX-88304634	25198	snp46278	AX-169171281
AX-88041877	39303	snp43698	AX-169183062
AX-87900690	14871	snp14135	AX-169184890
AX-88195466	27690	snp64888	AX-169159985
AX-88115822	41114	snp38225	AX-169170210
AX-87934961	14874	snp10892	AX-169189404
AX-88201038	3288	snp40054	AX-169205997
AX-87926120	14873	snp37022	AX-169191940
AX-87939995	16508	snp384	AX-168530424
AX-87919579	39458	snp10254	AX-169174648
AX-87893773	41793	snp20757	AX-169158343
AX-87877091	10710	snp62038	AX-169204936
AX-88282847	14855	snp88798	AX-169194575
AX-88231006	17766	snp67027	AX-169168307
AX-88009349	17765	snp41065	AX-169186420
AX-88019628	8701	snp40302	AX-169172595
AX-88289294	5623	snp93324	AX-169186939
AX-87954132	18208	snp17817	AX-169209160
AX-88171674	15045	snp48227	AX-169187599
AX-88111297	29144	snp56643	AX-169189808
AX-88258156	18224	snp8550	AX-169203063
AX-88299820	32480	snp66888	AX-169159845
AX-87932718	18193	snp1849	AX-169199137
AX-88177961	27525	snp88644	AX-169187707
AX-88276487	38181	snp9451	AX-169201372
AX-87911899	32481	snp915	AX-169207664
AX-88278848	15011	snp98185	AX-169205750
AX-87889837	39291	snp3683	AX-168506524
AX-87999629	23630	snp87996	AX-169162194
AX-88147095	21963	snp36237	AX-169181709
AX-87999997	35420	snp27896	AX-169178871
AX-88183541	15052	snp24646	AX-168517728
AX-87995375	14807	snp59621	AX-169205421
AX-87976552	15054	snp45694	AX-169162999
AX-88271981	14822	snp30592	AX-169185688
AX-87971451	15065	snp65756	AX-169175995
AX-87884342	18084	snp40278	AX-169178991
AX-88231520	15008	snp56579	AX-169193211
AX-88146270	7812	snp75187	AX-169166255
AX-88175407	23297	snp12073	AX-168561183
AX-88107261	25405	snp54758	AX-168590897
AX-88128120	15118	snp71622	AX-169183550
AX-88240051	15007	snp90223	AX-169165603
AX-88307059	14984	snp51268	AX-169198237
AX-88138714	34717	snp49578	AX-169157221
AX-87931884	34716	snp72216	AX-169167496
AX-88151295	1586	snp18257	AX-169186367
AX-88136887	14983	snp99597	AX-169187501
AX-88207513	32679	snp97089	AX-169156808
AX-88171666	14955	snp7144	AX-169198723
AX-88160178	24522	snp24327	AX-169173826
AX-88286729	14714	snp40838	AX-169163221
AX-88102260	14960	snp30524	AX-169176319
AX-88116249	14946	snp75240	AX-169171875
AX-88301228	23161	snp86107	AX-169158746
AX-88296667	14716	snp74759	AX-169181342
AX-88209590	14706	snp29437	AX-169196823
AX-87908356	14703	snp57870	AX-169173959
AX-88281859	3454	snp90724	AX-169204841
AX-88014937	3455	snp19463	AX-169160446
AX-88175576	15141	snp11508	AX-169202830
AX-88196673	18098	snp77458	AX-169165219
AX-87986924	25783	snp7857	AX-169209240
AX-88118464	14711	snp38294	AX-169192227
AX-88182013	15144	snp26641	AX-169195327
AX-87995686	17316	snp75706	AX-169196842
AX-88143437	25779	snp70138	AX-169201870
AX-88315968	15137	snp35733	AX-169176293
AX-87922145	3796	snp39499	AX-169161207
AX-88033087	24536	snp2300	AX-169178474
AX-88230204	3795	snp62959	AX-169203722
AX-88038042	35748	snp65099	AX-169204260
AX-87993265	35746	snp11898	AX-169183620
AX-88212892	21469	snp37994	AX-169178779
AX-88260188	26567	snp11675	AX-169182816
AX-88039641	26568	snp1109	AX-169199831
AX-87912024	27449	snp65255	AX-169192053
AX-88037554	14876	snp84958	AX-169194066
AX-88106248	28595	snp18131	AX-169195696
AX-88201383	23367	snp61321	AX-169206834
AX-87994468	35600	snp82687	AX-169187761
AX-88234906	1553	snp44605	AX-169210267
AX-88312441	27831	snp11326	AX-169187955
AX-88006799	14845	snp64101	AX-169190956
AX-88023555	15148	snp8142	AX-169200976
AX-87886643	25246	snp84053	AX-169202555
AX-88265562	9086	snp30268	AX-169206959
AX-88068176	1551	snp91461	AX-169175848
AX-88301317	7147	snp589	AX-169178140
AX-87959827	25221	snp49788	AX-169182025
AX-88070984	1550	snp3973	AX-169201230
AX-87983376	37921	snp61858	AX-169158434
AX-88061765	7146	snp11940	AX-169191581
AX-87878960	5602	snp80610	AX-169157013
AX-88076419	1555	snp99861	AX-169159831
AX-88016261	30366	snp12150	AX-169209921
AX-88206223	25057	snp86287	AX-169199191
AX-88315043	25056	snp97413	AX-169204807
AX-88277053	15147	snp73949	AX-165318932
AX-87900270	20029	snp27013	AX-169183151
AX-88145443	40539	snp58356	AX-169208396
AX-88272888	16742	snp78830	AX-169159342
AX-88011944	8017	snp90166	AX-169165504
AX-88155454	40842	snp99437	AX-169167651
AX-88254884	31974	snp36720	AX-169191697
AX-88156836	17828	snp28014	AX-169182194
AX-88119758	23933	snp79523	AX-169204616
AX-88135620	27491	snp2323	AX-169195473
AX-88071893	1848	snp80825	AX-169166029
AX-88242514	28212	snp8604	AX-169182754
AX-88152912	5272	snp97770	AX-169198046
AX-88170282	24854	snp432	AX-169201333
AX-88007705	24853	snp51618	AX-169180315
AX-87896825	38517	snp82561	AX-169199531
AX-88065880	29109	snp8933	AX-169168306
AX-87976649	31230	snp51591	AX-169203794
AX-88182750	15001	snp23901	AX-169185153
AX-88194433	26388	snp76013	AX-169177300
AX-88107455	29126	snp83978	AX-169191299
AX-88163660	170	snp46893	AX-169163142
AX-87906708	21231	snp52864	AX-169167646
AX-88106415	31918	snp85489	AX-169158924
AX-88129038	36186	snp51802	AX-169184536
AX-87944640	14990	snp67941	AX-169190647
AX-87919798	31097	snp69817	AX-169195920
AX-88232356	15909	snp80187	AX-168447377
AX-88069893	4870	snp20049	AX-169203015
AX-88229903	19549	snp38251	AX-169160395
AX-88310498	7858	snp4409	AX-169163356
AX-88251762	41839	snp68087	AX-169168034
AX-87894861	32199	snp9091	AX-169188886
AX-88004062	28603	snp29088	AX-169173461
AX-88071855	4864	snp2008	AX-169165646
AX-88165183	19550	snp64188	AX-169193763
AX-88221428	32198	snp51836	AX-169193357
AX-88304067	40305	snp30600	AX-168550223
AX-88289326	33753	snp39274	AX-169159857
AX-88163352	31920	snp78206	AX-169160990
AX-88227116	21230	snp90204	AX-169202885
AX-87910148	16758	snp95379	AX-169178888
AX-88071111	31916	snp67637	AX-169156517
AX-87895451	20319	snp78402	AX-169193982
AX-88260340	35081	snp3035	AX-169194622
AX-88125728	32487	snp58398	AX-169198226
AX-88242578	18541	snp53397	AX-169209210
AX-87998077	13710	snp56106	AX-169206347
AX-88285719	18650	snp64773	AX-169181586
AX-88102864	38124	snp76629	AX-169160090
AX-88162085	9187	snp10663	AX-169186860
AX-87909897	5045	snp55536	AX-169192912
AX-88239962	27684	snp41744	AX-169165236
AX-88186842	31949	snp97838	AX-169167388
AX-87880564	15382	snp84507	AX-169202082
AX-88031239	18314	snp65603	AX-169175404
AX-88105539	5044	snp4276	AX-169167247
AX-87929161	18538	snp67768	AX-169196882
AX-88228737	18648	snp77067	AX-169175958
AX-88214590	17723	snp32558	AX-169202625
AX-88034493	28938	snp26259	AX-169197457
AX-88123297	22019	snp69219	AX-169205722
AX-87881638	16727	snp33082	AX-169206545
AX-88005578	18651	snp73566	AX-169180621
AX-88246195	11633	snp8666	AX-169191294
AX-88088026	11634	snp89820	AX-169177847
AX-88116163	38588	snp96962	AX-169172393
AX-88112390	42641	snp2248	AX-169171797
AX-87940916	28234	snp799	AX-168502351
AX-87987650	18278	snp44697	AX-169159422
AX-88014901	33340	snp49671	AX-169203755
AX-88138378	15142	snp28857	AX-169174165
AX-87908346	18563	snp14254	AX-169171009
AX-87915121	18577	snp50858	AX-169174552
AX-88082988	18277	snp8441	AX-169202717
Crit2_Ssa0075ECIG	5104	snp19474	AX-169172464
Crit_Ssa0075ECIG	4852	snp28077	AX-169204448
AX-88060513	11773	snp61489	AX-169210138
AX-88265966	36878	snp69261	AX-169165889
AX-87990000	18578	snp98116	AX-169161552
AX-87938872	10108	snp13544	AX-169165579
AX-88156569	21619	snp7224	AX-169180352
AX-88223575	10109	snp69528	AX-169177225
AX-88151125	11076	snp64064	AX-168502354
AX-88185702	11066	snp6313	AX-169197686
AX-88004967	18576	snp35405	AX-169197524
Crit2_rs159402558	11077	snp10290	AX-169198654
Crit_rs159402558	11075	snp53741	AX-169203143
AX-88214940	18522	snp77583	AX-169180602
AX-87945391	22729	snp61398	AX-169167050
AX-88301567	33544	snp62599	AX-169160330
AX-88218985	18525	snp61688	AX-169168261
AX-88188794	4853	snp77203	AX-169179151
AX-88313454	24716	snp13258	AX-169163924
AX-87961239	38751	snp40782	AX-169199049
AX-88089173	20653	snp55115	AX-169209681
AX-88188916	4732	snp41621	AX-169190741
AX-88110655	18274	snp49847	AX-169178874
AX-87964567	21321	snp11871	AX-169195674
AX-88101589	2653	snp36574	AX-169207190
AX-87988159	12975	snp52030	AX-169202662
AX-88252577	18935	snp87596	AX-169201597
AX-87941700	36692	snp43491	AX-169189852
AX-88215045	22731	snp89205	AX-169179673
AX-88000048	12976	snp79635	AX-169206910
AX-88098046	38280	snp99619	AX-169195734
AX-87987568	18108	snp78221	AX-169185282
AX-87891378	36678	snp63551	AX-169209633
AX-87965131	9676	snp28837	AX-169196781
AX-87915505	259	snp43534	AX-169164840
AX-88314099	257	snp5035	AX-169204773
AX-88159881	18508	snp53204	AX-169210147
AX-87985230	22424	snp87152	AX-169185885
AX-88164745	18452	snp87604	AX-169178401
AX-88111934	22430	snp44648	AX-169186923
AX-88256078	18531	snp19214	AX-169177054
AX-88154754	38465	snp36648	AX-169209869
AX-87914053	18530	snp2023	AX-169191790
AX-88056992	25439	snp42594	AX-169209855
AX-88298695	40218	snp81741	AX-169186692
AX-88200451	4967	snp19584	AX-169190611
AX-88265139	6274	snp5000	AX-169189108
AX-87970256	6976	snp60213	AX-169186546
AX-87986859	18609	snp76822	AX-169174843
AX-87970706	29851	snp5298	AX-169162574
AX-88056056	20318	snp16305	AX-168449296
AX-88105009	4965	snp34968	AX-169162460
AX-88187948	41569	snp6406	AX-169165636
AX-87897701	40191	snp72977	AX-169210489
AX-88063403	18247	snp91674	AX-169192753
AX-87911015	18477	snp19663	AX-169164410
AX-88051266	6975	snp58062	AX-169173191
AX-88313115	11876	snp80324	AX-169172081
AX-88292041	18621	snp83988	AX-169207672
AX-88011778	18246	snp7526	AX-169193867
AX-88290745	18567	snp65443	AX-169190493
AX-87902186	18341	snp60102	AX-169167081
Crit2_LNS-88157893	29850	snp14580	AX-169210604
Crit_LNS-88157893	18338	snp49381	AX-169200285
AX-88141079	8646	snp80325	AX-169174739
AX-88176634	52	snp13798	AX-169209558
AX-87952456	36322	snp56996	AX-169175515
AX-87994121	26914	snp44756	AX-169205710
AX-88037639	4517	snp77461	AX-169182367
Crit2_rs159404245	4507	snp69466	AX-169158937
Crit_rs159404245	34842	snp90048	AX-168620727
AX-87924572	23487	snp38673	AX-169171520
AX-87965363	11674	snp70327	AX-169177841
AX-88016066	11833	snp27299	AX-169192984
AX-88122220	23486	snp62854	AX-169191204
AX-88266047	53	snp13325	AX-169182999
AX-88001740	18570	snp49763	AX-169200741
AX-88152606	26915	snp71891	AX-169204182
AX-88251005	34843	snp83022	AX-169161814
AX-87969407	23492	snp51929	AX-169172744
AX-87938668	30836	snp86162	AX-169161322
AX-88099997	14437	snp41282	AX-169176831
AX-88115519	19392	snp24273	AX-169178616
AX-87951572	18634	snp6461	AX-169157292
AX-88271878	22425	snp27717	AX-169196916
AX-87930432	41474	snp48765	AX-169169368
AX-87881055	35031	snp16275	AX-169165327
AX-88081211	34764	snp26011	AX-169179149
AX-88063279	10521	snp17391	AX-169186295
AX-88014265	18337	snp6388	AX-169170514
AX-87910157	38578	snp52154	AX-169184434
AX-88102103	11834	snp4679	AX-169176912
AX-88152339	26923	snp66536	AX-169177347
AX-87890418	26067	snp89485	AX-169192090
AX-88030084	26315	snp5568	AX-169174467
AX-88088854	32379	snp1039	AX-169182079
AX-88239578	38579	snp4768	AX-169169476
AX-88127358	4525	snp88404	AX-169208471
AX-88094453	18625	snp4784	AX-169184089
AX-88255067	22748	snp62228	AX-169191155
AX-87982525	29907	snp15084	AX-169181092
AX-88076726	29908	snp42616	AX-169159185
AX-88313074	11211	snp74365	AX-169167258
AX-88188040	22273	snp83846	AX-169187992
AX-88282530	28480	snp71111	AX-169200135
AX-88174368	31867	snp90434	AX-169207338
AX-88111687	7093	snp93575	AX-169202706
AX-87997307	21987	snp33376	AX-169175156
AX-88142577	31392	snp25671	AX-169173491
AX-88263092	22437	snp28263	AX-169175024
AX-88215438	16721	snp12130	AX-169165556
AX-87896819	9038	snp39206	AX-169169322
AX-88045127	9035	snp41443	AX-169189453
AX-88106064	673	snp70579	AX-169195881
AX-88071788	18426	snp22596	AX-169190657
Crit2_Ssa0220ECIG	15565	snp44847	AX-169197805
Crit_Ssa0220ECIG	15035	snp50059	AX-168621608
AX-87940856	30500	snp2996	AX-169189849
AX-88246296	30496	snp90405	AX-169165654
AX-88260586	22090	snp67849	AX-169184413
AX-87914057	16189	snp92623	AX-169210545
AX-88188830	32770	snp99528	AX-169173156
AX-88027370	16188	snp10069	AX-169209352
AX-88063438	18427	snp93927	AX-169202398
AX-88192536	18429	snp70698	AX-169185898
AX-87963958	34711	snp51488	AX-169210559
AX-87905068	18424	snp90383	AX-169197090
AX-87880155	8989	snp43376	AX-169163727
AX-88074844	27950	snp64272	AX-169201525
AX-87941065	5102	snp38598	AX-169175416
AX-88141479	25358	snp64217	AX-169174756
AX-88291739	33864	snp79044	AX-169159367
AX-88255041	30423	snp87626	AX-169206574
AX-88155045	23183	snp65953	AX-168516970
AX-88095133	20081	snp13380	AX-169203975
AX-87992965	5463	snp40548	AX-169164802
AX-88078320	3975	snp8825	AX-169157600
AX-87972284	28098	snp93011	AX-169180991
AX-88111543	22455	snp14850	AX-169158411
AX-87893848	22454	snp29703	AX-169189188
AX-88127133	34154	snp51675	AX-169171071
AX-87936496	22447	snp66016	AX-169182048
AX-87903648	22448	snp96230	AX-169163680
AX-88095050	4245	snp76002	AX-169174152
AX-88072859	22275	snp50655	AX-169190186
AX-88289421	22743	snp8272	AX-169166017
AX-87992919	18558	snp81073	AX-169193530
AX-88308129	18557	snp12253	AX-169157100
AX-88188479	39649	snp49046	AX-169159466
AX-87942208	18332	snp78700	AX-169189292
AX-88190069	23141	snp46718	AX-169207315
AX-88084321	18554	snp90028	AX-169185068
AX-88019857	12295	snp86512	AX-169205899
AX-88168468	4239	snp77021	AX-169204482
AX-88236917	12294	snp55934	AX-169182035
AX-88030807	22300	snp27558	AX-169208342
AX-88017658	18556	snp15235	AX-169183202
AX-88184966	6955	snp93026	AX-169192634
AX-87997013	6374	snp74555	AX-169169348
AX-87989253	34770	snp20481	AX-169199134
AX-87973003	4622	snp64239	AX-169193850
AX-87991801	4607	snp97734	AX-169157077
AX-87895765	26901	snp4878	AX-169206788
AX-87975500	4612	snp85012	AX-169194624
AX-88016856	4635	snp5094	AX-169165731
AX-88035072	34762	snp34679	AX-169209586
AX-88130826	4540	snp7652	AX-169176245
AX-88269364	34763	snp84100	AX-169207705
AX-87987435	34155	snp56665	AX-169158405
AX-87901499	4642	snp49639	AX-169177462
AX-87893268	30123	snp96821	AX-168594295
AX-87962966	18502	snp89773	AX-169163711
AX-87875996	22326	snp2238	AX-169207015
AX-87921237	18499	snp42162	AX-169185520
AX-88136682	22352	snp55509	AX-169165789
AX-88161667	12199	snp8969	AX-169190182
AX-88312685	20665	snp55020	AX-169192958
AX-88228410	6979	snp43743	AX-169171187
AX-88304773	20662	snp23684	AX-169195678
AX-88300872	30121	snp96479	AX-169209425
AX-87992758	4541	snp29715	AX-169159570
AX-88284721	22258	snp67192	AX-169185864
AX-88297026	18501	snp19745	AX-169180015
AX-87926010	22360	snp82528	AX-169165644
AX-88118723	33061	snp17670	AX-169184348
AX-87897129	37205	snp79970	AX-169206435
AX-87904865	28833	snp90096	AX-169161424
AX-88130771	3932	snp87696	AX-169190418
AX-87977920	18874	snp60079	AX-169184174
AX-88221196	18882	snp75451	AX-169164120
AX-88047379	15187	snp18913	AX-169177482
AX-88105610	22325	snp58567	AX-169172943
AX-88245817	41209	snp77317	AX-169156620
AX-87906756	18353	snp57343	AX-169202864
AX-88036985	609	snp15254	AX-169190735
AX-88129006	41214	snp8534	AX-169195692
AX-88217346	22415	snp90118	AX-169165746
AX-88199094	561	snp82950	AX-169184061
AX-88227781	15343	snp61289	AX-169207539
AX-87878643	563	snp92364	AX-169159839
AX-88252221	25262	snp13683	AX-169189811
AX-88179182	22417	snp67153	AX-169189364
AX-88251999	6352	snp87102	AX-169158265
AX-87969510	29598	snp41258	AX-169203038
AX-88005004	18583	snp13009	AX-168568416
AX-87946180	40009	snp68491	AX-169170447
AX-88258824	36773	snp38874	AX-168623947
AX-88112013	36769	snp42108	AX-169181326
AX-88056112	11643	snp12076	AX-169189492
AX-87876817	25261	snp31195	AX-169174877
AX-88284798	34750	snp89999	AX-169185943
AX-88143903	36685	snp15189	AX-169166364
AX-88151079	38754	snp89858	AX-169170853
AX-88260823	9257	snp14220	AX-169187751
AX-88065944	564	snp9629	AX-169195884
AX-88211153	29620	snp24433	AX-169203409
AX-88178991	16334	snp58007	AX-169159416
AX-88137266	41817	snp87121	AX-169169317
AX-88082594	13631	snp87576	AX-169175695
AX-88284265	13630	snp84706	AX-169205320
AX-88025070	565	snp25292	AX-169176751
AX-88137104	38756	snp9673	AX-169185781
AX-88296292	33150	snp71122	AX-169161885
AX-88305863	36850	snp36735	AX-169190982
AX-88258155	27611	snp76854	AX-169176933
AX-87880925	8940	snp89475	AX-169195385
AX-88205946	27791	snp92752	AX-169198763
AX-88094060	8943	snp55327	AX-169159081
AX-88076009	8941	snp46190	AX-169169973
AX-87969664	1948	snp69615	AX-169157573
AX-87889410	27133	snp97103	AX-169171487
AX-88026408	11565	snp44567	AX-169167715
AX-88149213	33101	snp38691	AX-169200399
AX-87890883	13064	snp16050	AX-169167273
AX-87986134	19049	snp81518	AX-169180114
AX-87897119	26839	snp36940	AX-169163495
AX-87939421	31719	snp870	AX-169187338
AX-88051278	22234	snp57478	AX-169166392
AX-88149514	22233	snp27262	AX-169186739
AX-88161938	16036	snp83476	AX-169205817
AX-88096271	30409	snp94975	AX-169177635
AX-87985332	30408	snp95317	AX-169197934
AX-88066461	33344	snp69279	AX-169166525
AX-88030007	22260	snp88773	AX-169177319
AX-88115612	40651	snp80818	AX-169191606
AX-88180733	23033	snp85403	AX-169195049
AX-88309021	28704	snp65546	AX-169174807
AX-88095596	15598	snp22382	AX-169209164
AX-88241304	33347	snp56442	AX-169171755
AX-88299298	30412	snp60264	AX-169156845
AX-87898486	15599	snp35233	AX-169177656
AX-87961071	15596	snp84269	AX-169203501
AX-88053868	21140	snp53437	AX-168500110
AX-88035309	15597	snp5120	AX-169183409
AX-88222373	28706	snp20646	AX-169181418
AX-88100285	22318	snp35295	AX-169168917
AX-88045687	30439	snp34596	AX-169170661
AX-88029257	22319	snp61803	AX-169172090
AX-88012119	18498	snp68197	AX-169197211
AX-87875166	30438	snp26402	AX-169161685
AX-88244747	25863	snp51630	AX-169188551
AX-87951641	8293	snp19782	AX-169202153
AX-88261437	8808	snp24159	AX-169198472
AX-88000833	5489	snp76162	AX-169180549
AX-88251032	15100	snp14381	AX-169180040
AX-87999917	32669	snp26217	AX-169161779
AX-87962925	17059	snp8385	AX-169178859
AX-88060238	28733	snp16532	AX-169194917
AX-88035485	41654	snp12712	AX-169195515
AX-88146663	18657	snp26078	AX-169189918
Crit2_rs159401753	17062	snp18870	AX-169166803
Crit_rs159401753	18316	snp266	AX-169176455
AX-88083200	27864	snp40830	AX-169189835
AX-88132485	23034	snp51479	AX-169161457
AX-87989678	28734	snp85313	AX-169192185
AX-88076832	17070	snp79530	AX-169176198
AX-87904170	17798	snp21479	AX-169178832
AX-88138442	17797	snp65012	AX-169206609
AX-88277249	23036	snp87829	AX-169203968
AX-88040355	17742	snp23414	AX-165318747
AX-87880972	22342	snp55577	AX-169190776
AX-87983063	22345	snp87457	AX-169179434
AX-88031338	28995	snp50954	AX-169207658
AX-88210352	30465	snp16132	AX-169164344
AX-87935716	34063	snp21142	AX-169192850
AX-88152447	34062	snp23161	AX-169197435
AX-87959424	17745	snp82447	AX-169200140
AX-87877919	21888	snp1029	AX-169169738
AX-87993830	30469	snp8856	AX-169181631
AX-88181135	39852	snp32787	AX-169197251
AX-88052400	22378	snp71460	AX-169157682
AX-88245482	38397	snp763	AX-169161299
AX-88129465	39851	snp88149	AX-169197295
AX-87903119	39884	snp30718	AX-169174976
AX-88250394	15903	snp82952	AX-169162712
AX-87878084	22291	snp49261	AX-169179290
AX-88177418	26196	snp83464	AX-169169001
AX-87891379	39999	snp23060	AX-169203672
AX-87961504	22292	snp86433	AX-169173972
AX-87999972	35730	snp36253	AX-168568411
AX-88032599	39883	snp25525	AX-169186362
AX-88088021	22333	snp50467	AX-169183110
AX-88181414	4873	snp66322	AX-169166767
AX-88114812	38393	snp54202	AX-169196415
AX-88015443	32120	snp46566	AX-169206732
AX-87953094	22287	snp16493	AX-169185077
AX-88206911	15906	snp85524	AX-169198905
AX-88018253	14189	snp88699	AX-169204066
AX-87918284	26021	snp15327	AX-169192399
AX-88146311	29122	snp55318	AX-169167823
AX-87966759	25606	snp54107	AX-169209314
AX-88011285	40024	snp18483	AX-169199357
AX-88050273	34305	snp58666	AX-169196728
AX-87889751	40023	snp38299	AX-169183864
AX-88067292	2233	snp70031	AX-169156546
AX-88044543	31504	snp48847	AX-169181282
AX-88006306	26197	snp43075	AX-169182596
AX-88160186	29890	snp87414	AX-169207991
AX-88081812	29891	snp53242	AX-169169191
AX-88260373	34440	snp48973	AX-169206036
AX-88258303	27103	snp7784	AX-169208743
AX-87894202	36208	snp44727	AX-169174546
AX-88311013	9182	snp2940	AX-169179327
AX-87914052	11919	snp37439	AX-169158299
AX-87959998	23464	snp94135	AX-169192520
AX-88188792	34122	snp74295	AX-169163545
AX-87889757	12390	snp16072	AX-169200470
AX-88121964	276	snp90803	AX-169170377
AX-87953851	12388	snp8819	AX-169159763
AX-88049503	39598	snp35426	AX-169190188
AX-88156703	23927	snp62047	AX-169189583
AX-88192020	10524	snp78231	AX-169156935
AX-87994177	10527	snp1440	AX-169177007
AX-87887768	10525	snp33	AX-169181441
AX-87896828	37121	snp63297	AX-169201639
AX-88029567	5500	snp81628	AX-169188659
AX-87971031	12373	snp756	AX-169179263
AX-88123937	12135	snp8516	AX-169199213
AX-88002249	12215	snp30334	AX-169206166
AX-88083186	7896	snp36141	AX-169165364
AX-87909434	12413	snp615	AX-169202939
AX-88185852	30108	snp4994	AX-169173405
AX-88151220	30345	snp1873	AX-169157789
AX-88108471	460	snp99552	AX-169192054
AX-88312237	12583	snp97233	AX-169204087
AX-87878331	12545	snp24733	AX-169171307
AX-88039158	13619	snp93680	AX-168433154
AX-88075329	9557	snp25171	AX-169190490
AX-88268913	5303	snp65977	AX-169164314
AX-87979882	13621	snp9370	AX-169181987
AX-88041974	22779	snp159	AX-169201222
AX-88260678	9560	snp58824	AX-169188875
AX-88185635	11452	snp19311	AX-169158562
AX-87925558	12214	snp97585	AX-169187111
Crit2_LNS-88071391	7894	snp44941	AX-169163277
Crit_LNS-88071391	12374	snp28346	AX-169163077
AX-87922079	11453	snp5955	AX-169165002
AX-87909819	12092	snp69288	AX-169187426
AX-87878300	9270	snp81972	AX-169206313
AX-88114436	12134	snp42160	AX-169162256
Crit2_LNS-88006047	41854	snp62765	AX-169177132
AX-88002395	34294	snp94321	AX-169208665
AX-87954671	12544	snp85015	AX-169206724
AX-87892964	5304	snp85632	AX-169164833
AX-88126362	12506	snp95165	AX-169172741
AX-88148846	12375	snp50262	AX-169208063
AX-88242800	30354	snp52725	AX-169201544
AX-87945125	41881	snp57454	AX-169210537
AX-87950767	13620	snp83239	AX-169197604
AX-87968544	38913	snp43727	AX-169164230
AX-88019739	12523	snp3831	AX-169206711
AX-88271573	30357	snp22921	AX-169208452
AX-87975631	23469	snp67527	AX-169194326
AX-87913503	30348	snp40608	AX-169159648
AX-87878305	9479	snp85214	AX-169174683
AX-88252129	12434	snp50431	AX-169197408
AX-88189192	17678	snp75130	AX-169207880
AX-87951210	12443	snp93237	AX-169184709
AX-88133269	12524	snp43280	AX-169206372
AX-88015814	30871	snp48728	AX-169188348
AX-88296079	30869	snp89487	AX-169165503
AX-88015134	9559	snp8083	AX-169160890
AX-88307111	27656	snp44638	AX-169156548
AX-87957621	22999	snp90960	AX-169166562
AX-88130036	12459	snp72314	AX-169193509
AX-88086468	12473	snp52363	AX-169189238
AX-88132570	12503	snp47715	AX-169159122
AX-88040725	12501	snp71038	AX-169201128
AX-88115133	12468	snp6998	AX-169171131
AX-87966286	4829	snp56508	AX-169171600
AX-87913672	12475	snp13916	AX-169160063
AX-88196295	5469	snp24126	AX-169185457
AX-88125356	9070	snp59750	AX-169181281
AX-87964421	33680	snp76383	AX-169198533
AX-88295923	9421	snp41781	AX-169160106
AX-88028885	37839	snp97191	AX-169184718
AX-88297434	15847	snp75647	AX-169201135
AX-88171668	5470	snp16880	AX-169203776
AX-87938312	12556	snp93165	AX-169199628
AX-88135068	5472	snp70876	AX-169169528
AX-88078961	15846	snp37653	AX-169210266
AX-88116059	26439	snp72612	AX-169176345
AX-88168530	9253	snp98239	AX-169191514
AX-88036295	25542	snp50413	AX-169159384
AX-88044191	16179	snp82637	AX-169157308
AX-87960942	12564	snp54978	AX-169178102
AX-88004856	9249	snp3108	AX-169161028
AX-88059550	2507	snp53726	AX-169187040
AX-87904728	11983	snp10387	AX-169186167
AX-88149494	37715	snp76974	AX-169198056
AX-88066175	23907	snp35135	AX-169200234
AX-87897424	8813	snp84798	AX-169201881
AX-88285793	9758	snp97768	AX-169158699
AX-88214014	8910	snp79480	AX-169185202
AX-88016033	37422	snp19850	AX-169197895
AX-88186053	4737	snp79688	AX-169187403
AX-87929766	12049	snp12038	AX-169191594
AX-88301023	9755	snp8792	AX-169167983
AX-88056212	10447	snp28151	AX-169208671
AX-88314889	24541	snp99290	AX-169169697
AX-87967554	8908	snp33599	AX-169170525
AX-88022001	8881	snp61631	AX-169194599
AX-88027602	11944	snp6255	AX-169192346
AX-88012106	8906	snp26897	AX-169209453
AX-87900822	10448	snp21339	AX-169202691
AX-88054216	34355	snp13899	AX-169174461
AX-88062564	12061	snp83275	AX-169192940
AX-88011868	13046	snp19779	AX-169171364
AX-88065162	17373	snp34537	AX-169208846
AX-88054221	33518	snp45588	AX-168441224
AX-87917306	12062	snp2722	AX-169162171
AX-87928855	7175	snp7405	AX-169197699
AX-88118041	12648	snp68396	AX-169160588
AX-88043629	32892	snp53213	AX-169173870
AX-88102692	12205	snp34135	AX-169170378
AX-87902781	12133	snp81752	AX-169187837
AX-87900095	18190	snp78616	AX-169195461
AX-88095370	11955	snp48537	AX-169193644
AX-88312015	25550	snp26029	AX-169196674
AX-88102406	12209	snp78193	AX-169178762
AX-87967234	8901	snp54693	AX-169173831
AX-88068946	27267	snp80380	AX-169196060
AX-88269659	12223	snp30291	AX-169206491
AX-87963142	36469	snp61532	AX-169169866
AX-88073736	30747	snp27151	AX-169172415
AX-87891828	30746	snp22656	AX-169206058
AX-88057266	12229	snp79856	AX-169189925
AX-88311165	12111	snp44022	AX-169174000
AX-87952632	8843	snp93843	AX-169181386
AX-88186932	11948	snp10349	AX-169199757
AX-87934223	12182	snp68346	AX-169158468
AX-87979841	12109	snp12867	AX-169169491
AX-87999344	29258	snp48874	AX-169200144
AX-88001590	16067	snp64208	AX-169177335
AX-88040449	12110	snp97072	AX-169159732
AX-88105067	12029	snp28775	AX-169165151
AX-88212643	12230	snp72633	AX-169189170
AX-88253093	11960	snp32427	AX-168605593
AX-88306424	12025	snp75978	AX-169207842
AX-88299548	15081	snp84304	AX-169206209
AX-87941763	37782	snp69933	AX-169203974
AX-88132638	11949	snp17589	AX-169159190
AX-88167311	27631	snp3377	AX-169172552
AX-88165347	36727	snp39672	AX-169186220
AX-88312449	11946	snp65820	AX-169209924
AX-88293677	27630	snp80036	AX-169198143
AX-88063992	35344	snp62541	AX-169162218
AX-88025934	35309	snp96820	AX-169199506
AX-87890073	8840	snp42053	AX-169192049
AX-88196153	28905	snp20673	AX-169166703
AX-88193196	35345	snp63273	AX-169158007
AX-88273083	9324	snp42617	AX-169169717
AX-87936117	25181	snp40217	AX-169188306
AX-88172145	40907	snp12108	AX-169188349
AX-88216959	40887	snp82489	AX-169192959
AX-87963888	12276	snp19579	AX-169182190
AX-87913346	40888	snp85320	AX-169164134
AX-88015503	27426	snp27016	AX-169169694
AX-88259951	41688	snp47791	AX-169191473
AX-88054753	34938	snp68159	AX-169207308
AX-88295510	485	snp39424	AX-169193746
AX-88080515	12410	snp76273	AX-168496209
AX-88261487	33107	snp34490	AX-169161865
AX-88187433	12300	snp49709	AX-169160482
AX-88270954	25350	snp83096	AX-169196028
AX-88062534	9127	snp38501	AX-168638059
AX-88203111	25695	snp40632	AX-169172683
AX-88052601	17385	snp46083	AX-169183914
AX-88283303	24612	snp60354	AX-169165207
AX-87996963	36268	snp46671	AX-169181178
AX-88025224	32539	snp29965	AX-169177579
AX-88220601	36937	snp63531	AX-169162417
AX-88029599	24611	snp48394	AX-169174471
AX-88031009	27428	snp56679	AX-169171780
AX-88017020	23995	snp8292	AX-169178116
AX-88023884	27425	snp585	AX-169177458
AX-88124162	27386	snp59720	AX-169178197
AX-88111756	26752	snp62918	AX-168608747
AX-88264267	23994	snp46413	AX-169189766
AX-88170485	24037	snp83248	AX-169210202
AX-88133050	12341	snp61073	AX-169162699
AX-87964783	9050	snp56197	AX-169202783
AX-88123630	13690	snp99734	AX-165318433
AX-87922658	13688	snp51210	AX-169174787
AX-88219564	19824	snp33298	AX-169162989
AX-87951745	21067	snp80147	AX-169178797
AX-88038637	27506	snp40255	AX-169201799
AX-88020366	6232	snp71217	AX-165318598
AX-87900950	36086	snp97533	AX-169160959
AX-87908168	19323	snp90385	AX-169186119
AX-87951934	21815	snp93082	AX-169210322
AX-88193295	27507	snp65216	AX-169162854
AX-88222404	17488	snp19225	AX-169184550
AX-88311368	26360	snp11104	AX-169180474
AX-88165431	37727	snp26087	AX-169162318
AX-88276646	19969	snp2509	AX-169164215
AX-88127155	28375	snp43212	AX-169187630
AX-88099558	28376	snp52018	AX-169167870
AX-87916272	31479	snp9288	AX-169170859
AX-87908487	664	snp51082	AX-169200596
AX-87974971	19293	snp1075	AX-169176691
AX-88282061	41774	snp87301	AX-169162109
AX-88190227	34153	snp87096	AX-169203000
AX-88233578	41826	snp28967	AX-169176874
AX-87901619	39005	snp16665	AX-169168450
AX-88188803	27502	snp25259	AX-169165828
AX-88217732	39004	snp69621	AX-169168432
AX-88228878	39002	snp18859	AX-169182706
AX-87912871	19658	snp30365	AX-169192132
AX-88312857	25857	snp49553	AX-168496236
AX-88044202	41693	snp42505	AX-169205067
AX-87896042	39901	snp39598	AX-169203253
AX-88315519	14385	snp90076	AX-169196628
AX-88144172	19656	snp52584	AX-169157184
AX-87995526	14101	snp18457	AX-169179615
AX-87998704	36458	snp72590	AX-169207520
AX-87923137	40258	snp92176	AX-169191622
AX-88030220	25650	snp38278	AX-169158171
AX-87971940	10498	snp18593	AX-169178848
AX-87879752	28137	snp91428	AX-169193659
AX-87952007	28140	snp61962	AX-169201212
AX-87939982	1341	snp48561	AX-169181791
AX-87921176	19717	snp56767	AX-169181060
AX-87917171	33037	snp49231	AX-169174750
AX-88081282	28138	snp62083	AX-169206194
AX-88252003	2366	snp32998	AX-169171274
AX-87874752	19330	snp54996	AX-169186517
AX-87939363	25724	snp8493	AX-169194387
Crit2_Ssa0192ECIG	20669	snp76797	AX-169175157
Crit_Ssa0192ECIG	32350	snp59526	AX-169163570
AX-88114997	19341	snp32690	AX-169162954
AX-88051338	39920	snp83856	AX-168637839
AX-88307084	11259	snp85278	AX-169191178
AX-88107458	20668	snp61007	AX-169189654
AX-88123301	28822	snp66989	AX-169164696
AX-88117416	19343	snp59056	AX-169165298
AX-87960466	11261	snp49658	AX-169201806
AX-88221103	5643	snp35653	AX-169171073
AX-87996843	19388	snp51553	AX-169180888
AX-88080319	24518	snp16964	AX-169205789
AX-88224844	40257	snp37756	AX-169209133
AX-88285403	27886	snp76599	AX-169179796
AX-88019919	19616	snp33049	AX-169189264
AX-87954450	28820	snp92077	AX-169170731
AX-88239325	19610	snp29996	AX-169190172
AX-88022393	24511	snp33589	AX-169203169
AX-88219596	19618	snp68676	AX-169203109
AX-88208476	28818	snp5102	AX-169199906
AX-88257589	38505	snp38516	AX-169205454
AX-88092335	23843	snp97030	AX-169160690
AX-88313662	19686	snp56200	AX-169188378
AX-88016655	23846	snp76114	AX-169190605
AX-87954281	6565	snp68225	AX-169163668
AX-87886456	41049	snp30783	AX-169174818
AX-88231304	36472	snp60747	AX-169159056
AX-88216503	15414	snp1349	AX-169158150
AX-87898608	19615	snp66697	AX-169162958
AX-87886895	10950	snp22167	AX-169166902
AX-88251371	26592	snp10438	AX-169173726
AX-88286566	27682	snp84226	AX-168623210
AX-87986782	35716	snp26776	AX-169162583
AX-88060825	32686	snp69124	AX-169159746
AX-88198591	19596	snp79269	AX-169172184
AX-88111541	816	snp93981	AX-169163297
AX-88010443	24512	snp12011	AX-169191047
AX-88307679	20415	snp61063	AX-169157785
AX-87906247	19314	snp75793	AX-169178372
AX-88205887	958	snp14577	AX-169183454
AX-88221383	19735	snp81350	AX-169186624
AX-87950361	10684	snp15420	AX-169197460
AX-88097003	20418	snp40683	AX-169177148
AX-87949003	26437	snp9645	AX-169158336
AX-88279835	27249	snp71281	AX-169164039
AX-88224231	17860	snp50752	AX-169204112
AX-88061989	19206	snp76585	AX-169181119
AX-88057198	19356	snp65300	AX-169194907
AX-88187569	17859	snp57346	AX-169206880
AX-88175382	19207	snp74085	AX-169169463
AX-88001709	19360	snp64407	AX-169201184
AX-87924072	40438	snp37459	AX-169189523
AX-88096928	25444	snp55148	AX-169177031
AX-88127940	12925	snp83598	AX-169179738
AX-88234726	39769	snp56563	AX-169159943
AX-88069651	37903	snp24320	AX-169170033
AX-88252069	25931	snp52901	AX-169184699
AX-87986416	14275	snp16042	AX-169173034
AX-87933878	27805	snp25412	AX-169202466
AX-87949224	27804	snp30427	AX-169169005
AX-88009247	24975	snp78652	AX-169202916
AX-87950583	9765	snp7197	AX-169170894
AX-88030182	19397	snp57612	AX-169196320
AX-88195829	12897	snp79573	AX-169162718
AX-88063655	19369	snp74780	AX-169190460
AX-88262073	19400	snp83949	AX-169165224
AX-88048425	25723	snp35891	AX-169188545
AX-87966635	19461	snp70546	AX-169195870
AX-87934847	19458	snp66256	AX-169185595
AX-88172218	32026	snp73313	AX-169188079
AX-87883787	40520	snp86383	AX-169196805
AX-88309147	36032	snp11158	AX-169182986
AX-88067567	25155	snp52870	AX-169198854
AX-88066913	12058	snp64507	AX-169167727
AX-88189675	39213	snp42584	AX-169160999
AX-87970337	36031	snp27648	AX-169190160
AX-88136488	20005	snp88261	AX-169169060
AX-88116925	10191	snp58592	AX-169203035
AX-88003600	12391	snp35319	AX-169183263
AX-87998696	31158	snp81510	AX-169210258
AX-88244517	19435	snp37462	AX-169168763
AX-88003172	20432	snp10834	AX-169198037
AX-88251752	26903	snp79759	AX-169180992
AX-88178453	19493	snp38059	AX-169207390
AX-88230679	33885	snp97686	AX-169198214
AX-88233466	37480	snp4218	AX-169186183
AX-88108601	36988	snp54962	AX-169172382
AX-88294354	19527	snp93465	AX-169171700
AX-87910651	7725	snp7896	AX-169193578
AX-88105139	7724	snp91667	AX-169177846
AX-88195303	30204	snp33541	AX-169169184
AX-88261824	41579	snp35959	AX-169156825
AX-88229280	32028	snp78908	AX-169184358
AX-87971942	9145	snp14047	AX-169187029
AX-88180886	23940	snp31137	AX-169159799
AX-88282200	39224	snp34321	AX-169190458
AX-88136087	31665	snp82811	AX-169176076
AX-88306719	27263	snp64170	AX-169162706
AX-87954264	8065	snp9592	AX-169178958
AX-88115105	21344	snp65693	AX-169203232
AX-87927116	37870	snp71769	AX-169205240
AX-88285362	21345	snp18440	AX-169192061
AX-87891510	34822	snp82742	AX-169161617
AX-88192387	29146	snp23838	AX-169172822
AX-88005059	9169	snp88251	AX-169203390
AX-88077996	24609	snp91055	AX-169202073
AX-88153458	24010	snp91533	AX-169194852
AX-88306862	24011	snp4095	AX-169209953
AX-88295355	34811	snp27974	AX-169176258
AX-88231043	24009	snp88754	AX-169159397
AX-88297682	24008	snp37564	AX-169180573
AX-87937789	9076	snp36671	AX-169169021
AX-88151256	21608	snp63199	AX-169166694
AX-88076816	17364	snp99899	AX-168557260
AX-87954696	17362	snp81676	AX-169169124
AX-88085925	21609	snp7232	AX-169195541
AX-88138154	41794	snp78730	AX-169166435
AX-88182494	9105	snp37313	AX-169192379
AX-88001227	9123	snp1717	AX-169165108
AX-88291030	41795	snp49619	AX-169178624
AX-87953186	31363	snp10710	AX-169184671
AX-88154685	12429	snp27401	AX-169198352
AX-88093475	9042	snp41489	AX-169169208
AX-87886498	23544	snp42810	AX-169166313
AX-88212944	34532	snp4349	AX-169168463
AX-87890150	40905	snp89319	AX-169159299
AX-87921665	32728	snp14429	AX-169184216
AX-87975490	14365	snp83697	AX-169206048
AX-87938724	32722	snp6580	AX-169200086
AX-87915833	9323	snp53188	AX-169171452
AX-88108983	12096	snp79204	AX-169186400
AX-88114071	9288	snp69553	AX-169193656
AX-88257756	14719	snp8515	AX-169178149
AX-87962752	9285	snp99327	AX-169185009
AX-88118251	38006	snp28021	AX-169164775
AX-88166891	12095	snp52377	AX-169171609
AX-87942851	12191	snp92899	AX-169169264
AX-88061841	8811	snp91856	AX-169161932
AX-87964195	12190	snp2366	AX-169202519
AX-88286240	2536	snp60984	AX-169156864
AX-88129935	1537	snp49884	AX-169206443
AX-88238406	8990	snp17661	AX-169207332
AX-87929232	8823	snp84610	AX-169181922
AX-88275786	30745	snp92563	AX-169163959
Crit2_rs159401914	8991	snp5621	AX-169201986
Crit_rs159401914	12158	snp9642	AX-169207438
AX-87921891	30169	snp48628	AX-169208652
AX-88287946	8810	snp54785	AX-169203426
AX-88111656	24388	snp17943	AX-169180243
AX-88079147	12104	snp38366	AX-165318599
AX-87961997	33553	snp87543	AX-169206963
AX-87941431	12173	snp77273	AX-169169223
AX-87901765	12157	snp211	AX-169175402
AX-88290013	8958	snp41043	AX-169183482
AX-87985324	6444	snp5193	AX-169185216
AX-88123861	12193	snp11192	AX-169159507
AX-88124195	12137	snp38264	AX-168498884
AX-88129019	12140	snp62172	AX-169201923
AX-88272966	34045	snp30599	AX-169174125
AX-87993014	8386	snp42249	AX-169157258
AX-88116014	8822	snp46002	AX-169166851
AX-87949607	33513	snp59603	AX-169157509
AX-88030971	33668	snp88980	AX-169195218
AX-88025353	19727	snp85975	AX-169177327
AX-88056257	8974	snp94790	AX-169189261
AX-88085585	3589	snp62426	AX-169179654
AX-88159963	20277	snp38427	AX-169210106
AX-88139461	33552	snp28181	AX-169167512
AX-88001852	7236	snp13830	AX-169175012
AX-88262460	8832	snp34444	AX-169208252
AX-88162658	8818	snp38311	AX-169210152
AX-88240941	25383	snp10374	AX-169183055
AX-88154590	9347	snp63275	AX-169199926
AX-88193822	7943	snp67271	AX-169189590
AX-88150800	25395	snp56810	AX-169183424
AX-87964335	34897	snp7829	AX-169189644
AX-88121383	33514	snp570	AX-169178563
AX-87956008	25094	snp85611	AX-169202148
AX-88278825	4263	snp43891	AX-169200870
AX-88227167	39486	snp29400	AX-169174007
AX-88175620	41768	snp73021	AX-169175895
AX-88072977	33001	snp88051	AX-169168968
AX-88100688	35524	snp55765	AX-169174564
AX-88069194	11988	snp32260	AX-169186735
AX-88197735	37410	snp97631	AX-169162104
AX-87897705	37724	snp64434	AX-169188251
AX-87906629	37415	snp40416	AX-169184731
AX-88153266	11914	snp93563	AX-169170425
AX-87991401	9312	snp69578	AX-169172612
AX-88241674	8928	snp28142	AX-169158527
AX-87972441	37721	snp41309	AX-169184487
AX-87924218	8895	snp16586	AX-169202516
AX-88194959	33683	snp63875	AX-169170528
AX-88167493	29064	snp77189	AX-169174795
AX-88028087	24806	snp91698	AX-169163941
AX-88139115	9313	snp893	AX-169183983
AX-87978442	29066	snp5892	AX-169157769
AX-88218897	25903	snp95200	AX-169162317
AX-88094706	40662	snp9085	AX-169190509
AX-88106245	22220	snp20954	AX-169166187
AX-88182329	38256	snp61824	AX-169197265
AX-87939266	33685	snp27248	AX-169196654
AX-88190711	12447	snp6530	AX-169178769
AX-88022165	12450	snp11795	AX-169196932
AX-88084657	28385	snp25072	AX-169206350
AX-88076994	24414	snp9225	AX-169177607
AX-88037933	8997	snp88114	AX-169188087
AX-87966722	12512	snp28280	AX-169196420
AX-88010280	40663	snp45612	AX-169171193
AX-87947696	27162	snp8245	AX-169161251
AX-88296915	25079	snp28470	AX-169184764
AX-87895134	38258	snp953	AX-169162411
AX-87900953	4886	snp81209	AX-169161964
AX-87883361	25489	snp64672	AX-169164189
AX-87896988	31996	snp4058	AX-169178227
AX-87888897	8855	snp79758	AX-169174021
AX-88304430	20758	snp55967	AX-169177464
AX-88158655	38848	snp2335	AX-169188742
AX-88256696	27333	snp95636	AX-169160291
AX-88163724	11105	snp84603	AX-169190436
AX-87909098	30344	snp18665	AX-169203803
AX-88203013	15743	snp46938	AX-169167148
AX-88278909	33880	snp34599	AX-169181619
AX-87885572	31826	snp89075	AX-169182206
AX-87899745	36174	snp69565	AX-165318928
AX-88277341	16680	snp19828	AX-169167866
AX-87934006	28310	snp67003	AX-169188807
AX-87949067	9367	snp93693	AX-169206945
AX-88209994	7977	snp34626	AX-168628918
AX-88133507	12419	snp13463	AX-169189803
AX-88094336	10417	snp6133	AX-169162548
AX-88315404	12418	snp20047	AX-169192809
AX-88113156	8713	snp63327	AX-168565003
AX-88112077	40880	snp17797	AX-169175903
AX-88125207	33063	snp6606	AX-169175971
AX-88097747	33066	snp79623	AX-168524085
AX-88280661	2671	snp38696	AX-169185082
AX-87980175	9316	snp38748	AX-169175817
AX-88057559	4979	snp74323	AX-165318515
AX-88175211	27330	snp87372	AX-169180884
AX-87985118	10865	snp13743	AX-169197217
AX-88286854	12367	snp54833	AX-169187255
AX-88237243	38675	snp51689	AX-169161471
AX-88223978	34857	snp72355	AX-169167595
AX-88080882	40875	snp27808	AX-169173948
AX-87881220	29063	snp85532	AX-168564961
AX-88164804	6583	snp15835	AX-169207377
AX-88241431	17058	snp39267	AX-169190866
AX-87880363	40461	snp30677	AX-169165468
AX-88078522	17057	snp11166	AX-169194158
AX-88137006	15884	snp6301	AX-169162998
AX-88138829	27961	snp26657	AX-169172194
AX-88081482	8959	snp59413	AX-169187487
AX-87943981	31127	snp64031	AX-169209721
AX-88048813	37490	snp36569	AX-169173914
AX-88021553	35475	snp23149	AX-169192832
AX-87912608	38969	snp4914	AX-169182041
AX-87931190	15893	snp62978	AX-169188700
AX-88122246	33991	snp89549	AX-169165055
AX-88314638	33992	snp57636	AX-169196035
AX-88057300	3515	snp41482	AX-169180006
AX-88224976	30690	snp62824	AX-169165512
AX-88176504	11111	snp34039	AX-169167742
AX-88257346	37379	snp17632	AX-169197538
AX-87931896	41594	snp33556	AX-169189131
AX-88256244	29158	snp36223	AX-169192320
AX-88276566	17561	snp59201	AX-169184552
AX-88261352	14431	snp52979	AX-169168543
AX-88203644	13701	snp42587	AX-169205887
AX-88240207	21668	snp3763	AX-169199112
AX-88229322	17332	snp30961	AX-169171836
AX-88066635	28630	snp798	AX-169166585
AX-87959054	35145	snp15333	AX-169184120
AX-88031790	27994	snp23974	AX-169160089
AX-88314987	2657	snp28782	AX-169180914
AX-88173093	31125	snp36243	AX-169156638
AX-88191364	22058	snp13900	AX-169179240
AX-87893430	15701	snp73888	AX-169168029
AX-88125268	2656	snp23751	AX-169203696
AX-88314162	20671	snp6929	AX-169185730
AX-88039389	27564	snp12552	AX-169197953
AX-88055975	20636	snp67256	AX-168637305
AX-87911307	23474	snp21742	AX-169203765
AX-88016742	23477	snp84042	AX-169210422
AX-88110892	18005	snp26630	AX-169160925
AX-88286995	6129	snp95848	AX-169183989
AX-87929894	21278	snp26885	AX-169185309
AX-88282576	41582	snp66728	AX-169162582
AX-88024153	41622	snp94856	AX-169189568
AX-88312283	23505	snp20196	AX-169202929
AX-88172056	19627	snp80507	AX-168532316
AX-88305551	22841	snp7493	AX-169197696
AX-88129141	31332	snp59338	AX-169162520
AX-88289635	21515	snp41315	AX-169193794
AX-88126941	32289	snp19103	AX-169160897
AX-88179622	5992	snp49208	AX-169174633
AX-88311528	27198	snp27579	AX-169163243
AX-87981598	21264	snp65115	AX-169205293
AX-88248008	10240	snp55958	AX-169176894
AX-87926225	32704	snp31138	AX-169186283
AX-87906887	15630	snp66109	AX-169207993
AX-88116349	25215	snp87237	AX-169159784
AX-88108167	21270	snp7790	AX-165318659
AX-88303027	21256	snp89068	AX-169194252
AX-88290442	32513	snp58712	AX-169192489
AX-88003952	35845	snp81040	AX-169163323
AX-88243247	29442	snp3407	AX-169198062
AX-88044404	23610	snp17116	AX-169164015
AX-87888579	21269	snp90080	AX-169204499
AX-87949530	32288	snp1670	AX-169187140
AX-88205360	649	snp41625	AX-169178923
AX-87997235	19647	snp68162	AX-169199938
AX-88060533	21556	snp68858	AX-169208906
AX-88050112	21271	snp80104	AX-169169002
AX-88179351	22842	snp87269	AX-169170187
AX-88093214	15631	snp99774	AX-168488830
AX-88195638	18007	snp62330	AX-169164777
AX-88168342	21266	snp84330	AX-169187550
AX-88029130	32705	snp42506	AX-169190360
AX-88132334	32523	snp31907	AX-169206521
AX-88019673	38672	snp83892	AX-169202193
AX-87958510	21479	snp44471	AX-169181299
AX-87963263	12055	snp39064	AX-168502788
AX-88270447	25187	snp38047	AX-169164510
AX-88082644	32517	snp94581	AX-169166531
AX-87927625	28371	snp86703	AX-169182315
AX-88282962	41267	snp94005	AX-169200016
AX-87951564	15032	snp55890	AX-169208624
AX-88058152	41243	snp58095	AX-168521793
AX-88299904	41247	snp46870	AX-169184068
AX-88159150	14995	snp91653	AX-169194230
AX-88202549	29920	snp72251	AX-168506352
AX-88298090	23515	snp33662	AX-169198695
AX-88232177	16028	snp2371	AX-168506318
AX-87882082	12054	snp65134	AX-169177177
AX-87982383	31130	snp66889	AX-169195235
AX-88113767	27673	snp77593	AX-169200684
AX-88001939	14227	snp19179	AX-169201644
AX-88231834	18342	snp95190	AX-169205033
AX-88013772	18472	snp14116	AX-169164332
AX-87903772	9407	snp83744	AX-169197489
AX-88153654	41631	snp62313	AX-168542783
AX-87921275	12246	snp16460	AX-169165111
AX-88169500	27199	snp84501	AX-169165240
AX-88089379	2189	snp56133	AX-169192334
AX-88190408	41632	snp75823	AX-169177996
AX-88034599	24316	snp32802	AX-169161605
AX-88283160	25994	snp10455	AX-169205652
AX-88233211	23677	snp66659	AX-169167272
AX-88134366	20900	snp93111	AX-169192503
AX-87955914	12573	snp3764	AX-169166845
AX-87978460	41230	snp70979	AX-169180706
AX-88291523	18690	snp65237	AX-169200191
AX-88016796	21731	snp20926	AX-168613823
AX-87966245	18691	snp77145	AX-169209295
AX-88153478	1645	snp79078	AX-169181331
AX-88036216	18688	snp58535	AX-169202503
AX-87986258	32111	snp25750	AX-168483589
AX-88001268	14226	snp78019	AX-169180738
AX-88140197	35594	snp51963	AX-169200670
AX-88077301	35396	snp24505	AX-169185756
AX-88304612	15964	snp72349	AX-169160292
AX-88098210	2181	snp79149	AX-169190185
AX-87992719	35397	snp83398	AX-169168213
AX-88301393	10253	snp45996	AX-168564568
AX-88278192	15984	snp20616	AX-169168781
AX-87963837	15959	snp41026	AX-168634883
AX-88050762	37561	snp85660	AX-169192812
AX-88218744	24082	snp33006	AX-168549012
AX-88054908	37563	snp5220	AX-169201056
AX-88273616	4225	snp87510	AX-169161604
AX-88160760	37555	snp81174	AX-169181358
AX-88046183	15963	snp78376	AX-169198128
AX-88220938	16018	snp52610	AX-169199696
AX-88024288	14801	snp34758	AX-169183933
AX-88147728	16019	snp18659	AX-169178207
AX-88138026	15976	snp54598	AX-169196438
AX-87931741	27681	snp76270	AX-169178170
AX-88003046	15979	snp52640	AX-169202597
AX-88100586	15914	snp42002	AX-169207053
AX-87889646	23722	snp78675	AX-169165104
AX-88119876	15938	snp58929	AX-169171171
AX-88257248	31958	snp26482	AX-169194873
AX-87979496	32665	snp99251	AX-169206507
AX-88173898	30225	snp15579	AX-169166476
AX-88066783	15887	snp17455	AX-169161281
AX-88124180	24282	snp3594	AX-169169209
AX-87928511	15659	snp87877	AX-165318407
AX-88065935	11779	snp49492	AX-169183836
Crit2_Ssa0079aECIG	21849	snp58999	AX-169179187
Crit_Ssa0079aECIG	30224	snp72104	AX-169161913
AX-87948442	24299	snp30762	AX-169188650
AX-88300183	33417	snp55153	AX-169208853
AX-88025928	16063	snp71108	AX-169188869
AX-88246270	21848	snp67044	AX-169170111
AX-87962898	20866	snp87913	AX-169167642
AX-87948801	25838	snp29158	AX-169173720
AX-88114429	25835	snp10711	AX-169201289
AX-88060621	3170	snp2865	AX-169198707
AX-88241174	21847	snp3088	AX-169178655
AX-87899269	31018	snp85064	AX-169187940
AX-87950502	20864	snp65757	AX-169169634
AX-87878290	2734	snp17477	AX-169200958
AX-88309430	25940	snp64249	AX-168541246
AX-88036663	15724	snp61190	AX-168561655
AX-88202840	26377	snp47215	AX-169210158
AX-87893802	23432	snp33548	AX-169189007
AX-88239345	26378	snp93697	AX-169189311
AX-87881731	33700	snp73044	AX-169185663
AX-88053805	23107	snp72463	AX-168635769
AX-88190726	15723	snp17911	AX-169170866
AX-87927107	27926	snp49585	AX-169204573
AX-88140724	24199	snp13626	AX-168594656
AX-88259900	24198	snp25134	AX-169176981
AX-88298026	15539	snp50102	AX-169200320
AX-88025622	24201	snp8164	AX-169159832
AX-88208674	24202	snp89678	AX-169161971
AX-88284757	7216	snp63854	AX-169204258
AX-88036088	33901	snp9378	AX-165318855
AX-88049720	21309	snp22045	AX-169178636
AX-87988533	36142	snp27915	AX-169186245
AX-87875277	36165	snp17088	AX-169157028
AX-88075282	21509	snp12292	AX-169200494
AX-88084981	22919	snp3058	AX-169203827
AX-87958443	30093	snp2911	AX-168559320
AX-87999776	6199	snp69011	AX-169179483
AX-88206855	30094	snp44724	AX-169162173
AX-87875315	22918	snp28499	AX-169207149
AX-88212705	638	snp73972	AX-169183293
AX-87977469	17955	snp67785	AX-169193300
AX-88142686	14825	snp73959	AX-169202340
AX-88107820	17949	snp38498	AX-169206597
AX-88036699	36876	snp49733	AX-169166619
AX-88077285	432	snp12542	AX-169193399
AX-88248752	2673	snp2411	AX-169175696
AX-87990037	20392	snp78822	AX-169177771
AX-88014046	17881	snp46936	AX-169182735
AX-87959274	28975	snp44456	AX-168633944
AX-88053903	28976	snp8129	AX-168562607
AX-88258219	25653	snp72278	AX-169170508
AX-88214423	26532	snp92533	AX-169186698
AX-87922314	40626	snp93106	AX-169203189
AX-88039949	28966	snp1669	AX-168518839
AX-87982492	26531	snp62165	AX-169192461
AX-88302934	1517	snp61981	AX-169199870
AX-88008886	37103	snp33986	AX-169171525
AX-87953484	38089	snp72431	AX-169190743
AX-88205683	23114	snp38988	AX-169206416
AX-88215953	6785	snp32889	AX-169166822
AX-88002463	17980	snp70949	AX-169170703
AX-87877148	38091	snp29995	AX-169177992
AX-87914524	38090	snp48203	AX-169205708
AX-88099628	430	snp23434	AX-169196873
AX-88223266	18064	snp41024	AX-169174047
AX-88002451	23132	snp78175	AX-169159415
AX-87989524	23115	snp82080	AX-169163694
AX-88039674	33799	snp95315	AX-169195319
AX-88263860	17986	snp47777	AX-169182876
AX-87897959	29539	snp45218	AX-169174785
AX-87995019	7208	snp24335	AX-169176167
AX-88020275	17769	snp56918	AX-169191143
AX-88087739	25562	snp34882	AX-169203789
[truncated: 12,030 more rows]
